# Supplementary material for: Association between ancestry and tumor somatic mutations in a large national cohort of women with breast cancer
Source: NPJ Breast Cancer. 2025 Oct 29;11:117. doi: 10.1038/s41523-025-00815-x (PMC12572180; doi:10.1038/s41523-025-00815-x)
Supplement: Supplementary file 2 — Supplementary Data 1a [file 41523_2025_815_MOESM2_ESM.xlsx]

## Sheet: sv_AFR
Supplementary Data 1a: Short variant mutations associated with African ancestry
alteration	n	n_in_AFR	AFR_coef	AFR_pvalue	AFR_fdr_bh	AFR_odds_ratio	HR_prob_coef	HR_prob_pvalue	HER2_status_coef	HER2_status_pvalue	patient_age_coef	patient_age_pvalue	metastasis_coef	metastasis_pvalue	tmb_coef	tmb_pvalue	F1CDx_coef	F1CDx_pvalue
GATA3	4020	654	0.704165	3.34024e-24	7.51554e-22	2.02216	12.7524	9.92721e-279	0.00206889	0.98113	-0.0296318	9.13673e-75	-0.064155	0.133905	-0.000102241	0.97725	0.102979	0.0145123
PIK3CA	14066	1397	-0.343809	1.81192e-12	2.03841e-10	0.709064	3.86814	0	0.303458	5.19884e-11	0.0183049	5.51587e-72	-0.0834907	0.00158236	0.0438322	3.5834e-77	-0.006567	0.804985
CDH1	4613	386	-0.455276	5.56202e-09	4.17152e-07	0.634273	2.89445	1.28057e-164	-0.648974	4.7859e-13	0.0321233	5.84536e-102	0.0786989	0.0395248	0.0285972	8.41713e-39	0.00553847	0.884814
PTEN	2996	350	-0.318496	0.000144915	0.00815148	0.727242	-0.996503	2.56093e-28	-1.26966	2.97223e-23	0.00425079	0.0136377	-0.0639206	0.154222	0.00974324	3.15113e-05	0.0531223	0.24706
FANCG	47	15	1.54319	0.000290206	0.0130593	4.67947	-0.44539	0.517266	0.266406	0.616905	0.00712286	0.580864	0.0676852	0.841463	0.00960233	0.000531601	0.0703885	0.838952
TBX3	1456	122	-0.476553	0.000353918	0.0132719	0.62092	2.18287	7.06815e-38	0.0422799	0.718463	0.0234534	1.15628e-21	0.00593676	0.924905	0.0106336	1.1478e-05	0.047671	0.456334
EP300	280	59	0.727512	0.000527316	0.0159331	2.06993	-0.844345	0.00312635	0.0406819	0.866942	0.00621427	0.26457	0.0819319	0.569554	0.0331302	1.09608e-17	-0.0434882	0.763973
ESR1	4321	388	-0.449201	0.00056651	0.0159331	0.638138	145.226	0	-0.0707615	0.679489	0.0183889	4.83801e-11	1.60901	1.54482e-80	0.02822	7.67775e-06	-0.07978	0.267489
PIK3R1	1157	163	-0.442584	0.000659026	0.0164756	0.642375	-6.5289	0	-0.858297	1.91532e-07	0.0313561	7.19218e-28	0.0618144	0.396914	-0.000730662	0.787562	0.0733345	0.332869
TP53	20734	3512	0.272434	0.00111458	0.0250781	1.31316	-18.9359	0	0.447965	1.40171e-08	-0.0101464	1.29533e-08	0.320081	8.35645e-12	0.0269435	9.91139e-18	0.0223502	0.635074
ARID1A	2362	324	0.277657	0.00157533	0.0322226	1.32003	2.12412	6.43297e-57	-0.10122	0.301455	0.00789821	7.40538e-05	0.238208	7.63938e-06	0.0534718	5.9735e-97	0.0498521	0.336692
RB1	1925	274	-0.316634	0.00181228	0.0339802	0.728598	-5.46167	0	-1.00489	5.46743e-14	0.0106471	2.20784e-06	0.362945	7.25518e-10	0.0263125	1.06968e-18	0.146983	0.0144639
FBXW7	321	63	0.58865	0.0027452	0.0457417	1.80155	-1.79708	1.33322e-12	-0.842184	0.00940705	0.0177503	0.000549118	-0.104532	0.427637	0.0153779	0.000136763	-0.132014	0.32347
NF1	1896	207	-0.321128	0.00284615	0.0457417	0.72533	-0.630545	2.5286e-08	-0.301708	0.00519308	0.0128421	2.9858e-09	0.252702	9.30986e-06	0.0334496	4.9474e-40	0.0322127	0.568666
NF2	169	43	0.783653	0.00311063	0.0466595	2.18946	-0.676915	0.0727731	-0.273985	0.45613	0.00619171	0.382627	-0.161883	0.382706	0.00921053	0.000117842	0.497304	0.0168918
PMS2	112	26	0.912048	0.00408627	0.0574631	2.48942	-0.464334	0.310023	-0.215187	0.613385	0.0149903	0.0846984	0.401241	0.085303	0.00733353	0.00878633	-0.269864	0.222065
MRE11A	64	14	1.13062	0.00595515	0.0788181	3.09756	0.832792	0.226673	0.79046	0.0566571	0.0222071	0.0551382	0.1235	0.684243	0.0103269	0.000145975	0.599031	0.0836696
GRM3	73	18	1.03711	0.00642381	0.0802976	2.82105	-0.101924	0.861414	-0.116414	0.823485	0.0154648	0.144891	-0.762177	0.00749113	0.0107232	1.57084e-05	-0.041687	0.883739
HSD3B1	14	<10	2.23829	0.00702544	0.083196	9.37731	-0.901714	0.50878	-20.2956	0.999076	0.0284478	0.300886	1.09925	0.178947	0.00468964	0.734197	0.530997	0.51197
SOX9	203	11	-1.27702	0.00741085	0.0833721	0.278868	0.492245	0.199345	0.124285	0.671944	0.0240575	0.000339088	0.269465	0.126919	0.0171258	0.000176735	-0.114623	0.499813
FGFR2	338	22	-0.803256	0.0090929	0.0956117	0.447868	1.58256	1.27527e-06	-1.2102	0.00351128	0.0303224	1.67827e-09	0.38969	0.00395241	0.012052	5.88747e-05	0.0704634	0.587948
TERT	520	48	-0.561126	0.0093487	0.0956117	0.570566	-0.653832	0.00152294	-1.39134	3.92346e-05	0.0466117	3.45699e-30	-0.441118	1.11083e-05	0.00457435	0.0804836	-0.185179	0.0737251
BRAF	304	23	-0.826803	0.0107755	0.105413	0.437445	0.573798	0.0626536	-0.832759	0.0212983	0.0313763	4.3123e-09	0.330061	0.0196364	0.0096731	7.65594e-05	0.285495	0.0490104
MEN1	383	63	0.467213	0.013877	0.130097	1.59554	5.73049	9.66039e-28	-0.83159	0.0146121	-0.0152498	0.000716546	0.330974	0.00895217	0.00764184	0.0215755	-0.0216043	0.854072
BARD1	114	23	0.783511	0.0145509	0.130958	2.18914	-1.66399	0.000192511	-0.645996	0.209255	-0.00423618	0.629113	-0.269638	0.242342	0.0115899	4.57359e-05	0.0891747	0.706293
MLH1	123	<10	-1.6434	0.0173712	0.150328	0.193322	0.367774	0.456659	-0.896342	0.128571	0.0124212	0.151488	-0.111728	0.614475	0.0184978	0.000362654	-0.0936978	0.675446
NOTCH1	607	116	0.338648	0.0267172	0.222643	1.40305	-1.31104	5.59353e-12	-0.47231	0.0182511	0.0050826	0.174166	-0.0863874	0.371859	0.0158632	5.521e-06	-0.149148	0.124933
CDKN1B	479	40	-0.49977	0.0288215	0.231601	0.60667	2.52313	1.18272e-16	-1.2781	0.000368373	0.012948	0.00165199	-0.0857305	0.419835	0.0116556	1.27853e-05	0.0300961	0.780968
BRCA1	748	142	0.283405	0.0323337	0.250865	1.32764	-2.62862	6.11992e-55	-1.47693	2.00369e-08	-0.035636	1.44282e-25	0.0700581	0.422384	0.00776834	0.00182689	-0.103259	0.23422
MED12	112	10	-1.01849	0.0441298	0.330973	0.36114	-1.4831	0.000541905	-1.46875	0.040392	-0.00712375	0.395883	-0.0784611	0.722282	0.00134957	0.880835	0.315401	0.178752
ERBB3	456	36	-0.445611	0.048791	0.341265	0.640433	0.673009	0.00623545	0.494145	0.00253039	0.0340637	9.89268e-16	-0.0620311	0.561456	0.00697603	0.00212198	-0.109421	0.312153
FANCC	67	17	0.775556	0.0495173	0.341265	2.1718	-1.59278	0.0033019	-0.547617	0.358213	-0.00468917	0.662785	0.139572	0.621463	0.00682354	0.0397932	0.0183666	0.948648
TIPARP	11	<10	1.69218	0.0520231	0.341265	5.43133	0.536069	0.733365	0.582257	0.587337	0.0304085	0.263562	0.332755	0.645428	0.00776268	0.370774	21.6416	0.998791
SPEN	890	82	-0.312091	0.0539691	0.341265	0.731915	1.71194	4.55412e-17	-0.265193	0.109809	0.0143687	4.37555e-06	-0.0337125	0.676017	0.0322893	1.03117e-28	0.0373958	0.647228
TNFAIP3	60	<10	-1.69684	0.0542733	0.341265	0.183262	-1.21126	0.0387255	0.176758	0.710507	-0.00612819	0.586587	0.10516	0.727433	0.0113773	1.73442e-05	0.673483	0.0470469
CHEK1	18	<10	1.33747	0.0558528	0.341265	3.8094	-2.01822	0.058696	0.504779	0.511055	-0.00952914	0.650095	-0.102047	0.852867	0.00880027	0.0287331	0.117602	0.834581
CDKN1A	24	<10	1.17022	0.0561191	0.341265	3.22272	0.335578	0.736348	1.00995	0.073531	0.0059587	0.733642	0.370889	0.432589	0.00790131	0.122819	0.122058	0.794246
ATR	260	24	-0.597875	0.0578609	0.342598	0.549979	-0.855263	0.00389619	0.310423	0.166829	0.0115435	0.0447653	0.349884	0.0223704	0.0166153	8.21335e-05	-0.220209	0.131548
TSC2	185	36	0.50113	0.0631618	0.364395	1.65059	-1.39569	4.49807e-05	-0.0595502	0.844875	0.00258178	0.706177	0.483032	0.00884751	0.0179368	0.000102051	-0.119851	0.495934
AKT1	1643	182	-0.203286	0.0674021	0.379137	0.816045	0.257094	0.0467496	-2.11198	4.92248e-15	0.0133627	4.47054e-09	0.0933384	0.117504	0.00332513	0.132983	0.109108	0.0735477
CASP8	222	46	0.45018	0.0741502	0.406922	1.56859	-0.702167	0.0336862	-0.584795	0.108563	-0.00062341	0.921007	-0.0654961	0.688697	0.0228494	1.34544e-08	0.319219	0.0681689
CARD11	49	<10	-2.02749	0.079979	0.417115	0.131665	-0.562182	0.407402	1.19765	0.00189293	0.0255619	0.0444795	-0.227767	0.48264	0.00899441	0.00195347	-0.0426546	0.897774
MYCN	12	<10	1.39454	0.08102	0.417115	4.03312	-1.61979	0.171574	-20.7659	0.999075	-0.0120939	0.620561	0.916341	0.186438	0.00765523	0.126352	-0.723254	0.236798
PDGFRB	38	<10	0.968538	0.0815691	0.417115	2.63409	0.068889	0.936062	-0.0680576	0.926702	0.0228586	0.138802	0.432793	0.29679	-0.0351564	0.458002	0.0759322	0.853193
IDH1	36	<10	0.967248	0.0844512	0.422256	2.63069	1.63899	0.0992011	-0.66391	0.516127	0.0742055	3.82526e-06	-0.0120687	0.974572	-0.0654842	0.233431	-0.46771	0.21352
SETD2	354	29	-0.468497	0.0900562	0.440492	0.625942	0.783897	0.00750139	-0.867957	0.0111036	0.0291568	1.1019e-08	0.0708526	0.585358	0.0365833	2.40653e-26	-0.112282	0.382672
CDKN2A	521	60	-0.340157	0.0932761	0.44259	0.711659	-0.986623	1.98025e-06	0.145664	0.388939	0.010629	0.0086472	0.177867	0.0928281	0.0220216	4.20998e-11	-0.0648017	0.53684
ALK	67	<10	-1.29319	0.0944192	0.44259	0.274394	0.178445	0.777719	-0.853081	0.238805	-0.0154237	0.167774	0.328879	0.278814	0.0146995	0.000103498	-0.0786138	0.785451
ATRX	292	37	-0.445396	0.0979159	0.445537	0.640571	-2.77282	1.33224e-25	0.229983	0.284794	0.00886732	0.100921	0.0660154	0.63758	0.0204632	8.15496e-08	0.106655	0.460447
CREBBP	524	86	0.27152	0.0990082	0.445537	1.31196	-1.41589	2.28675e-12	-0.892672	0.000502219	-0.00107583	0.787178	-0.137716	0.18277	0.0262215	4.31715e-14	0.0516996	0.625655
APC	275	26	-0.468779	0.103097	0.454841	0.625766	-1.43411	1.85743e-07	-0.808653	0.0181336	0.0126014	0.0235501	0.112281	0.436012	0.0272541	7.07776e-13	-0.249014	0.0790135
CSF1R	60	<10	-1.35411	0.107987	0.467253	0.258177	-0.425632	0.499607	-0.306187	0.610029	0.0150807	0.201989	-0.220533	0.467625	0.00769851	0.0213553	-0.582646	0.0518649
KEAP1	246	23	-0.493406	0.117536	0.493592	0.610543	-1.2867	1.73298e-05	-0.345573	0.25069	0.0103518	0.0833654	0.534719	0.00111483	0.00906082	0.00035123	-0.190349	0.213433
ASXL1	343	31	-0.436163	0.119606	0.493592	0.646512	0.326354	0.260581	-0.309876	0.264207	0.0380543	6.30998e-13	0.140156	0.295912	0.0259407	4.30689e-14	0.165813	0.233075
ERBB2	1403	144	-0.189334	0.123498	0.493592	0.82751	1.06683	1.32034e-12	0.915791	1.67044e-26	0.0279206	4.42463e-29	0.158902	0.0135973	0.0114465	2.0638e-05	0.0182885	0.776491
HRAS	216	20	-0.517858	0.124458	0.493592	0.595795	0.735132	0.0429601	-1.94007	0.00646119	0.031532	3.75092e-07	-0.591662	0.000150801	0.00937675	4.81833e-05	-0.10594	0.51213
PBRM1	218	21	-0.498312	0.125043	0.493592	0.607555	-1.05628	0.000689763	-0.164982	0.570354	0.0156327	0.010751	0.377978	0.0214147	0.00986392	0.000262135	-0.0456374	0.77462
KEL	125	11	-0.714543	0.12875	0.497541	0.489416	-0.723581	0.103224	0.708777	0.0132624	-0.00322625	0.699071	0.006493	0.976215	0.0129897	0.000189376	-0.0836637	0.700346
ERBB4	126	11	-0.720174	0.130466	0.497541	0.486668	0.358078	0.442658	0.472924	0.129811	0.00892277	0.274087	0.362125	0.100337	0.017641	0.000717675	0.0864197	0.686397
KRAS	847	78	-0.241463	0.133784	0.501688	0.785478	0.215553	0.225319	-0.783944	0.000139679	0.0340653	7.7319e-26	0.452008	1.63425e-07	0.011421	0.000138487	-0.0499648	0.5439
TET2	503	58	-0.330079	0.142796	0.526708	0.718867	-0.283477	0.218775	0.0163118	0.935967	0.0544378	1.8104e-33	0.181634	0.104532	0.00916062	0.000201903	0.256993	0.0318701
FGFR4	128	10	-0.738214	0.146457	0.531498	0.477967	0.0763261	0.871353	-22.6869	0.999006	0.0177324	0.0381746	1.07707	7.50368e-05	0.0109015	5.49848e-05	0.13589	0.545437
EZH2	115	10	-0.744933	0.150781	0.531546	0.474766	0.251075	0.614364	-0.816234	0.16681	0.0207467	0.0186315	-0.0722466	0.750642	0.0099246	3.61055e-05	0.1282	0.588654
NBN	93	15	0.558966	0.154093	0.531546	1.74886	-0.533586	0.318586	0.583282	0.108994	-0.00336423	0.735956	0.347675	0.197068	0.0133222	5.76823e-05	0.54104	0.0616157
GATA4	15	<10	-75.6296	0.155384	0.531546	1.42719e-33	0.50093	0.694187	0.71981	0.353887	0.0222729	0.3209	0.327861	0.585798	0.010429	0.350755	-0.338142	0.538174
AXIN1	35	<10	0.795807	0.15592	0.531546	2.21623	-0.907634	0.23602	0.206165	0.737089	0.0239772	0.110267	0.0588227	0.879287	0.00841252	0.0102421	-0.543676	0.149865
ACVR1B	139	11	-0.601835	0.159472	0.535539	0.547805	-0.0805553	0.853331	-0.121658	0.742895	-0.0136835	0.0833493	-0.0737131	0.719347	0.0209267	1.79067e-05	-0.00759056	0.970685
SDHB	24	<10	0.900449	0.163671	0.541558	2.46071	-2.1234	0.0139528	-0.626353	0.542866	0.0131151	0.463969	0.686434	0.168784	0.00754987	0.0356	0.286346	0.56248
MST1R	12	<10	1.43807	0.166098	0.541623	4.21256	2.17534	0.31474	0.838023	0.446587	-0.0013695	0.964661	1.3646	0.21193	0.00904012	0.20978	0.295174	0.726702
SF3B1	731	91	0.209617	0.175565	0.564318	1.23321	3.09289	2.6737e-30	-1.01519	0.000195282	0.0335065	2.79552e-22	-0.11311	0.192589	0.0037358	0.349347	0.222136	0.0170751
MAP2K2	19	<10	1.17689	0.180253	0.564728	3.24428	-0.525049	0.681449	0.110318	0.916918	0.04535	0.0757332	0.66119	0.339227	0.00790482	0.118027	-0.899602	0.144173
VHL	66	<10	-0.931817	0.184969	0.564728	0.393838	-0.326168	0.60103	-0.0327231	0.950444	-0.00870701	0.4455	0.657178	0.0466266	0.00871474	0.00143998	0.502842	0.124078
POLD1	15	<10	1.07922	0.1861	0.564728	2.94237	1.05416	0.446832	-20.6711	0.999096	0.0124626	0.583964	0.787254	0.241651	0.00804176	0.183551	-0.211764	0.713606
MCL1	47	10	0.656223	0.187957	0.564728	1.9275	0.109579	0.8813	0.954248	0.0247252	-0.00402889	0.755113	-0.264455	0.43206	0.00718824	0.144866	0.352173	0.332588
MAP3K1	2159	212	-0.137075	0.188243	0.564728	0.871905	4.97155	1.29762e-128	-0.220356	0.0605486	0.0233928	2.78651e-29	-0.0773823	0.147564	0.00525086	0.0326257	0.0033615	0.950328
BCORL1	184	16	-0.461593	0.191061	0.565642	0.630279	-0.603137	0.0875908	-0.22562	0.494451	0.0115591	0.0843035	0.19436	0.271817	0.00864253	0.000202273	-0.114109	0.511003
CTCF	240	34	0.334464	0.196294	0.571758	1.39719	0.743407	0.0371767	-0.571673	0.116134	0.0172225	0.00467612	-0.0235231	0.880504	0.0222863	2.60719e-08	0.0355631	0.82429
KDM5C	192	21	-0.458993	0.198209	0.571758	0.63192	-0.336862	0.34979	0.248811	0.366881	0.0192494	0.00418556	0.112034	0.521959	0.00843866	0.000284104	-0.184111	0.285082
MSH6	201	30	0.349046	0.211822	0.603291	1.41771	-0.345823	0.319154	0.103428	0.716044	0.0130177	0.051505	0.110179	0.520648	0.0443551	2.1695e-29	-0.234631	0.162706
MTOR	150	11	-0.519964	0.215533	0.606186	0.594542	1.28527	0.00806064	-1.47462	0.0392478	0.00939287	0.215936	-0.0315353	0.873777	0.0113185	2.14448e-05	0.315086	0.137053
SPOP	56	<10	-7.62403	0.223541	0.618362	0.000488568	1.03318	0.182087	-21.8352	0.999032	0.00793117	0.523489	0.533261	0.133335	0.00922608	0.00258749	0.129817	0.692256
PRDM1	70	<10	-0.712903	0.225359	0.618362	0.490219	-1.11655	0.0392583	-0.00321012	0.994565	0.00650902	0.533252	-0.225958	0.407974	0.00952487	8.39253e-05	-0.0553853	0.841344
FGF23	16	<10	0.959243	0.2364	0.640844	2.60972	-0.764177	0.512541	0.713186	0.358576	0.0329419	0.147292	0.193559	0.739822	-0.00315268	0.937613	-0.177704	0.758781
KLHL6	22	<10	-25.7346	0.246409	0.660023	6.662e-12	0.490053	0.638637	0.693811	0.275229	-0.0151989	0.394077	-0.108185	0.818172	0.0126639	0.000220674	0.146253	0.758239
PIK3C2G	25	<10	-1.48404	0.256931	0.680111	0.226721	-0.409094	0.670902	-0.537082	0.602302	0.00241294	0.891327	0.00744334	0.987294	0.00767231	0.0912704	0.556427	0.286132
HNF1A	46	<10	0.563926	0.260614	0.681838	1.75756	-1.11998	0.0847934	-21.8989	0.99905	0.0125385	0.324778	0.0557703	0.868429	0.0102945	2.82026e-05	0.487039	0.192245
FAS	32	<10	-1.12785	0.264831	0.684908	0.32373	-1.64884	0.040727	-0.816012	0.425507	0.00770931	0.627006	-0.479899	0.256826	0.00908641	0.00220988	0.00643314	0.988011
KDM6A	414	65	0.20993	0.273307	0.698796	1.23359	-1.05932	3.98322e-06	-0.727482	0.00812829	0.0174424	0.000102765	-0.0373474	0.747485	0.00684403	0.00223322	-0.0147722	0.901014
NFKBIA	64	13	0.45024	0.279092	0.70557	1.56869	-1.88515	0.000373988	-0.978313	0.175335	-0.00178251	0.865835	0.00794322	0.977221	0.00710651	0.0192208	0.385823	0.198848
SDHC	26	<10	0.871035	0.285906	0.714765	2.38938	-0.51995	0.646997	-0.188384	0.857047	0.0102624	0.64001	1.50561	0.0518545	0.00810061	0.0586812	-0.326782	0.549835
NPM1	24	<10	-1.44541	0.292246	0.719194	0.235649	-1.95387	0.0452192	-0.491543	0.635364	-0.0194634	0.32253	0.59805	0.277032	0.00625861	0.255433	0.354	0.515158
PDGFRA	45	<10	-0.83	0.29407	0.719194	0.436049	0.995944	0.221569	-1.06219	0.296364	0.000722612	0.955797	-0.244304	0.474352	0.0105302	0.000234761	0.706061	0.0801909
IDH2	32	<10	0.684696	0.301698	0.722878	1.98317	2.14519	0.0635391	-0.417717	0.683914	0.0853543	2.04913e-06	0.738579	0.115242	-0.000121209	0.996002	0.146903	0.740079
BAP1	273	52	0.232644	0.302003	0.722878	1.26193	-1.45064	9.91907e-08	-0.646725	0.0374855	0.0118142	0.0284367	-0.213707	0.124421	0.00135036	0.806014	-0.427447	0.00195738
KIT	48	<10	0.565665	0.305221	0.722889	1.76062	-0.638557	0.377464	-0.364475	0.618963	0.0156569	0.258842	0.121991	0.73831	0.0114489	4.21739e-06	-0.240243	0.500473
KDR	29	<10	0.752293	0.30907	0.722889	2.12186	-1.12994	0.242052	0.820965	0.200645	0.0420692	0.0326954	0.651231	0.224535	0.0079547	0.0413887	-0.191152	0.697721
CHEK2	174	15	-0.360247	0.311646	0.722889	0.697504	1.61686	0.000306903	0.265574	0.367685	0.00822956	0.223034	-0.0163899	0.926036	0.00813671	0.00378272	0.270689	0.145994
SMAD4	530	52	-0.198822	0.31875	0.725001	0.819696	1.27001	3.76534e-07	0.0344122	0.853973	0.00841552	0.0353424	0.171165	0.105845	0.0292713	9.61273e-20	0.300406	0.00603508
TEK	25	<10	-1.34141	0.319142	0.725001	0.261478	0.131412	0.902438	0.850113	0.185741	0.00652104	0.72824	0.0172225	0.972156	0.00838601	0.0649542	0.420411	0.429384
TSC1	167	15	-0.371251	0.32282	0.725001	0.689871	0.232585	0.569508	-0.544165	0.196011	0.00639062	0.378353	0.147486	0.439772	0.0208414	3.18143e-06	0.133053	0.491615
RBM10	108	10	-0.473272	0.325445	0.725001	0.62296	-0.677582	0.148968	0.455364	0.18284	0.0239487	0.00807813	0.454838	0.0628171	0.00638312	0.0450895	0.104875	0.66014
RAC1	27	<10	-1.18565	0.33761	0.728306	0.305549	-0.618303	0.506707	-21.1857	0.999066	0.0205222	0.25511	1.03372	0.0669951	0.00725137	0.0832727	0.519327	0.31599
AR	42	<10	-0.802763	0.337889	0.728306	0.448089	0.538135	0.500392	0.139109	0.819559	0.0221659	0.107806	0.0357987	0.920339	0.00928755	0.00231385	-0.110462	0.755766
SUFU	45	<10	0.521489	0.339221	0.728306	1.68453	0.133206	0.860412	-0.32777	0.654352	0.0152954	0.258787	-0.249054	0.476933	0.0145958	1.12342e-05	0.236901	0.527986
JAK3	32	<10	-0.879165	0.341881	0.728306	0.41513	-1.6842	0.0340445	0.32954	0.594938	0.00794056	0.613054	-0.0417269	0.919332	0.00731221	0.0623267	0.25339	0.559375
RICTOR	17	<10	-43.3571	0.349383	0.728306	1.47994e-19	-2.0091	0.0981646	-20.2077	0.999043	0.0561645	0.0379363	-0.513323	0.439187	0.0134632	0.00404621	0.848774	0.316937
NFE2L2	101	<10	-0.438315	0.349812	0.728306	0.645122	0.28282	0.568798	-0.581991	0.25848	0.0094956	0.277535	0.536566	0.0286662	0.00894364	0.000258741	-0.118437	0.59766
CTNNB1	149	15	-0.339412	0.352433	0.728306	0.712189	-0.634489	0.0993588	-0.743159	0.105189	0.0110819	0.12645	-0.156712	0.405882	0.00782149	0.00146815	0.234628	0.242305
FAM123B	110	<10	-0.443017	0.352824	0.728306	0.642096	0.265503	0.595151	0.00811309	0.983759	0.00896127	0.312586	0.452789	0.0632415	0.0107219	1.4507e-05	-0.526803	0.0172765
ERRFI1	48	<10	-0.725264	0.359223	0.730727	0.484197	-1.35157	0.0445315	-1.1933	0.240617	0.0288356	0.0363991	0.191755	0.592426	0.0114033	1.37661e-05	-0.628197	0.0671598
DNMT3A	944	128	0.127918	0.360492	0.730727	1.13646	-0.183734	0.271891	-0.174133	0.26161	0.0421415	5.39364e-40	0.118503	0.138844	0.0119565	6.86952e-05	0.129638	0.12048
RAD51D	47	<10	0.481286	0.36643	0.735198	1.61815	0.549938	0.482874	0.35951	0.502636	-0.0165365	0.212374	0.483047	0.191296	0.00603207	0.301151	0.737916	0.0678225
CUL3	97	<10	-0.445163	0.369233	0.735198	0.64072	-1.44431	0.00159901	-0.529638	0.305046	0.0320911	0.000733803	0.513704	0.0438525	0.010891	0.000107337	-0.298828	0.207766
DDR2	31	<10	-0.857299	0.377851	0.743954	0.424307	-0.880377	0.296271	-21.3539	0.999066	0.0122402	0.45006	0.109156	0.801248	0.00961773	0.000657285	1.03846	0.0608148
AXL	29	<10	-1.1289	0.380243	0.743954	0.32339	-1.30538	0.170623	0.292579	0.698791	0.045838	0.020207	0.0912562	0.853133	0.00557662	0.333132	-0.667686	0.164646
BCOR	170	21	-0.299955	0.388096	0.744363	0.740852	-0.724189	0.0441279	-1.15924	0.0227885	0.0118195	0.0889043	0.20655	0.258683	0.0094006	0.000106519	-0.505588	0.00387544
JAK1	71	11	0.405143	0.39515	0.744363	1.49952	-1.62679	0.0046834	-1.41779	0.161383	0.0332049	0.00527701	-0.247045	0.408772	0.0219537	2.27794e-05	0.209566	0.518131
CTNNA1	294	54	0.186207	0.396445	0.744363	1.20467	-2.32015	1.60343e-18	-1.04021	0.00399203	-0.00539326	0.309191	-0.0890874	0.519951	0.0130007	0.00151156	0.0452087	0.749293
AKT2	29	<10	0.565672	0.396672	0.744363	1.76063	1.24939	0.241439	-0.572961	0.577303	-0.00361279	0.827538	1.17695	0.0342729	0.00615507	0.370728	0.724518	0.152666
CEBPA	33	<10	-0.718272	0.397255	0.744363	0.487594	-0.612052	0.426419	-0.254332	0.729754	0.016668	0.255558	0.013997	0.970845	0.00929817	0.000922206	-0.318067	0.395672
CCND3	15	<10	0.841008	0.400302	0.744363	2.3187	0.630624	0.665867	-20.3682	0.999074	0.0456089	0.0832642	1.83602	0.0831966	0.00965427	0.0158836	-0.603168	0.326455
PIK3CB	62	<10	-0.495076	0.407037	0.750683	0.609524	-0.981625	0.0892729	-0.396591	0.507416	0.0140566	0.212394	0.366429	0.227121	0.00532677	0.246742	0.199516	0.514036
EMSY	10	<10	0.809887	0.426999	0.775505	2.24765	2.35376	0.184914	1.24637	0.123936	0.0205796	0.428881	0.300545	0.67083	0.0129804	0.000163561	-0.678473	0.292819
MAP2K1	58	10	0.374198	0.42739	0.775505	1.45382	-1.00831	0.0906116	-22.1585	0.999036	-0.0101077	0.382337	0.623263	0.0564773	0.00691795	0.0401633	0.539043	0.110342
RAD54L	38	<10	0.47698	0.446818	0.782884	1.6112	0.833261	0.368546	-0.0368561	0.960288	0.00710216	0.642069	0.493711	0.247495	0.00607061	0.375099	0.484204	0.272063
NTRK2	11	<10	-1.4577	0.447147	0.782884	0.232771	0.647051	0.67018	-20.4896	0.999113	0.0105702	0.679768	-0.0632869	0.923862	-0.000446343	0.991198	-0.216681	0.740837
NOTCH2	464	72	0.139312	0.447636	0.782884	1.14948	-1.32064	9.28422e-10	-0.565507	0.0147458	0.00708782	0.0961635	-0.163096	0.136848	0.00709882	0.00197625	-0.874224	1.51512e-15
NTRK1	34	<10	-0.665502	0.450187	0.782884	0.514016	-0.89224	0.294317	-0.0216552	0.976738	0.0127728	0.427043	-0.472244	0.261181	-0.0205087	0.648342	0.140034	0.749826
ABL1	23	<10	0.58226	0.453606	0.782884	1.79008	-1.31243	0.180056	0.43256	0.56979	0.0237716	0.225704	0.56054	0.30399	0.0100024	0.000383227	0.614764	0.290946
RET	66	<10	-0.460196	0.454057	0.782884	0.63116	1.11737	0.120234	-0.651872	0.369016	0.00232427	0.837128	0.830117	0.0162337	0.00684938	0.0976467	0.704148	0.0398978
XPO1	44	<10	-0.563406	0.464026	0.782884	0.569267	0.223415	0.772584	1.30368	0.00154912	0.0275134	0.0451466	-0.196543	0.57539	0.0117842	2.29549e-06	-0.0574614	0.872177
STAT3	47	<10	0.435589	0.46473	0.782884	1.54587	0.078158	0.923084	-0.149094	0.839396	0.038725	0.00872229	-0.332777	0.366889	-0.00902574	0.777271	0.18558	0.644039
SMARCA4	283	41	-0.189351	0.465127	0.782884	0.827496	-5.83208	1.46814e-79	-0.072417	0.774154	0.0189374	0.00111796	0.873691	4.08774e-08	0.0198301	3.55394e-06	0.253687	0.104587
FANCL	33	<10	0.499642	0.466251	0.782884	1.64813	-1.75682	0.0441824	0.0654397	0.930296	0.0022542	0.896205	-0.166558	0.715215	0.0112432	8.58376e-06	-0.402051	0.367917
IKZF1	44	<10	0.413583	0.473719	0.788351	1.51223	0.277095	0.722787	0.688438	0.160826	0.0115727	0.402343	0.216558	0.555593	0.00944304	0.00149389	-0.23021	0.514735
FGFR1	111	17	0.272482	0.476514	0.788351	1.31322	3.35463	3.35213e-06	-0.172074	0.71108	0.00141955	0.868986	0.839584	0.00167159	0.00813417	0.0244799	-0.112574	0.607129
NTRK3	43	<10	-0.512565	0.48011	0.788501	0.598958	0.231972	0.766051	0.125527	0.836807	0.00559287	0.677859	0.106036	0.766629	0.00377259	0.717024	1.00723	0.025908
QKI	63	10	0.340976	0.489474	0.79627	1.40632	-0.853814	0.163209	-22.0603	0.999045	0.0102159	0.389604	0.296184	0.352381	0.0137355	0.000157184	0.51242	0.139817
JUN	24	<10	-0.912654	0.498535	0.79627	0.401457	2.53476	0.0831143	0.69554	0.364217	0.0326954	0.110311	0.224299	0.679705	0.0122954	0.000103412	-0.362953	0.469067
BRIP1	130	14	-0.257281	0.506178	0.79627	0.773151	-0.718662	0.0784536	-0.65485	0.154945	0.00492145	0.530091	0.469506	0.0288049	0.0113224	0.000151057	-0.086418	0.670386
LYN	18	<10	-0.776452	0.509465	0.79627	0.460035	0.992741	0.418212	0.984958	0.130215	-0.00299997	0.879938	-0.180417	0.725744	0.00613042	0.556903	-0.00362064	0.994475
DDR1	23	<10	-0.836284	0.51153	0.79627	0.433318	0.884561	0.496617	-20.8241	0.9991	-0.00640776	0.761755	-0.18473	0.739481	0.0089793	0.0512955	0.352093	0.556183
MDM4	34	<10	-0.615432	0.511864	0.79627	0.540407	2.6553	0.0309954	-21.1871	0.999069	0.0196961	0.221702	-0.165816	0.687119	0.00838633	0.128087	0.294853	0.510101
MLL	32	<10	-0.609705	0.515596	0.79627	0.543511	0.659149	0.502628	0.559789	0.37163	0.0049512	0.763878	0.43081	0.346948	0.00909479	0.00987934	0.314022	0.489294
WT1	60	<10	0.319195	0.515804	0.79627	1.37602	0.0272187	0.966971	0.0642843	0.902941	0.00160944	0.890617	0.00776446	0.979807	0.00437356	0.584275	0.269682	0.4055
SMAD2	101	12	-0.321195	0.520001	0.79627	0.725281	0.749015	0.18584	0.311101	0.439361	0.0282015	0.00335221	0.104889	0.673906	0.0107053	1.1659e-05	0.136449	0.593562
RARA	17	<10	-0.791764	0.52023	0.79627	0.453045	-0.768087	0.504798	-20.9524	0.999093	-0.0186084	0.396712	-0.0871991	0.87883	0.00310307	0.863773	-0.31644	0.573995
PTCH1	138	14	-0.241183	0.527401	0.796862	0.785698	-0.424125	0.294584	-0.0436764	0.900865	0.00618718	0.422085	0.440875	0.0349417	0.0311906	2.37435e-14	0.0624332	0.756073
RAD51	21	<10	-0.685068	0.528887	0.796862	0.504056	-0.622021	0.523777	-0.417313	0.686485	0.0232413	0.214644	0.056078	0.90966	0.0122615	1.74556e-06	-0.0530141	0.913987
DIS3	17	<10	-0.907042	0.531242	0.796862	0.403717	-0.473472	0.682739	-20.7684	0.999072	0.0376468	0.101277	1.36845	0.0767605	0.00616816	0.307447	-0.433818	0.429037
MSH2	113	10	-0.27	0.535156	0.797418	0.763379	-0.868529	0.0581226	0.172062	0.646419	0.0190145	0.0321196	-0.310843	0.169065	0.0210351	1.11756e-05	0.0785638	0.740018
EGFR	223	33	0.165177	0.549109	0.811985	1.1796	0.112046	0.749221	-0.20322	0.518131	0.0117178	0.0614834	-0.0918787	0.570339	0.012499	0.000173874	0.028836	0.862306
EPHB1	51	<10	0.343891	0.553966	0.811985	1.41042	0.832968	0.293848	-0.282498	0.699462	0.0359925	0.00793341	0.405866	0.26602	0.0124654	1.85949e-06	0.230414	0.527383
STAG2	295	33	-0.156213	0.555758	0.811985	0.855377	0.118535	0.697318	0.290849	0.192617	0.0166464	0.00234467	0.0824158	0.561459	0.0126944	0.000400502	-0.0989037	0.483794
FLCN	58	<10	-0.365162	0.559423	0.812065	0.694084	-0.24354	0.711361	0.109943	0.835355	0.0101248	0.402404	0.173161	0.589536	0.00860785	0.00277457	-0.0145901	0.963379
MYC	16	<10	-16.4865	0.563039	0.812076	6.91854e-08	-2.87127	0.0220008	0.241884	0.820898	0.0262793	0.336855	0.972455	0.230483	0.00361342	0.782147	0.697443	0.389615
PTPN11	94	11	-0.282951	0.568022	0.814045	0.753557	-0.0306976	0.95339	-0.356888	0.490877	0.0272207	0.00502171	0.693503	0.0120782	0.00946332	7.65644e-05	0.0714088	0.777502
CBL	138	12	-0.220697	0.573899	0.817261	0.80196	0.963218	0.0413831	0.324569	0.333822	0.0401202	3.89674e-07	-0.336092	0.0856564	0.0101314	2.97082e-05	0.584081	0.0126084
IRF2	53	<10	0.288877	0.581573	0.820103	1.33493	-0.444203	0.498633	-0.0974883	0.871436	0.0323504	0.00969009	-0.480122	0.128187	0.0182269	0.00254336	0.261722	0.449765
PPP2R1A	40	<10	0.323228	0.583184	0.820103	1.38158	-0.694968	0.347076	-1.05185	0.301718	0.0119982	0.395121	0.0675072	0.854987	0.00671997	0.133878	0.0524041	0.889474
BTK	21	<10	0.479224	0.592839	0.82436	1.61482	-0.53893	0.644962	0.802887	0.301272	0.0453109	0.0425185	-0.892011	0.131209	0.0106113	0.00361013	0.165529	0.786819
FGF3	10	<10	-17.8512	0.596439	0.82436	1.7673e-08	-0.822914	0.632726	0.785774	0.479374	-0.00610474	0.850376	0.278382	0.752562	0.00873502	0.277125	1.14705	0.2982
FGFR3	75	<10	0.243687	0.600949	0.82436	1.27594	0.33089	0.583669	-0.757407	0.294386	0.0527114	1.79782e-06	-0.118854	0.65806	-0.00176694	0.918546	0.404909	0.190827
DOT1L	15	<10	0.500162	0.60508	0.82436	1.64899	-2.41493	0.0443452	-20.5694	0.99903	-0.0414234	0.105218	2.13714	0.0448315	0.00928483	0.00411432	1.75337	0.0973277
TNFRSF14	15	<10	0.483058	0.610361	0.82436	1.62102	-2.12948	0.0917445	1.00572	0.206509	0.00987225	0.683714	-0.625075	0.343901	0.00826924	0.161641	1.72653	0.103183
EPHA3	54	<10	-0.315399	0.610915	0.82436	0.729497	-0.679487	0.29419	-0.561442	0.440395	0.0177088	0.149905	-0.209913	0.511694	0.0103684	2.50617e-05	0.333469	0.337648
SMO	30	<10	-0.458486	0.614262	0.82436	0.63224	-1.69713	0.0535829	-0.614175	0.55079	0.00605614	0.730175	0.126572	0.787207	0.0085995	0.00664348	0.33236	0.501275
RNF43	120	20	0.182955	0.615522	0.82436	1.20076	-0.175433	0.696822	0.18884	0.593516	0.0167679	0.0434322	0.412967	0.0660287	0.0134719	0.000365623	0.3226	0.159288
CDKN2C	18	<10	-0.629796	0.624229	0.831074	0.532701	-2.10787	0.0466654	-20.9247	0.999042	0.0173055	0.452968	1.50255	0.0537037	0.00565488	0.255322	-1.40757	0.0206874
MYD88	19	<10	-0.654616	0.639099	0.845867	0.519642	0.24784	0.857296	0.202057	0.848539	0.0426345	0.0792053	0.318635	0.610328	-0.150466	0.208962	-0.422725	0.479094
GABRA6	30	<10	0.30685	0.662039	0.862607	1.35914	0.569102	0.544698	0.461008	0.45974	0.00534512	0.741486	0.535975	0.239309	0.0100464	0.000764218	-0.350252	0.391272
SNCAIP	13	<10	0.420735	0.664382	0.862607	1.52308	0.21454	0.874367	0.054416	0.958913	-0.0214306	0.372285	0.265957	0.679176	0.00792308	0.199843	0.0635988	0.919992
XRCC2	42	<10	-0.318118	0.669515	0.862607	0.727517	-0.907943	0.22914	-0.245901	0.738324	0.0231977	0.11691	0.198382	0.608685	0.0070057	0.0800743	-0.065147	0.865472
HGF	39	<10	-0.310814	0.670738	0.862607	0.73285	0.535189	0.523097	0.525922	0.331966	0.00174065	0.903049	-0.0958217	0.79734	0.00919693	0.00595823	-0.0903372	0.808955
CCND1	38	<10	0.258423	0.670917	0.862607	1.29489	0.0856453	0.911013	-0.272713	0.710016	0.0298318	0.0331418	0.48474	0.204802	0.00884486	0.00329694	0.240723	0.525659
PRKAR1A	44	<10	0.230428	0.687045	0.871903	1.25914	-0.17308	0.812772	0.00857242	0.988741	0.00133686	0.919754	0.229906	0.517587	0.00724876	0.0760021	0.264565	0.469604
ERCC4	12	<10	-0.597527	0.688673	0.871903	0.550171	-0.0798282	0.956	0.348795	0.74405	0.0436079	0.105195	-1.19528	0.103489	0.0104488	0.0257521	-0.892465	0.191751
CDK12	178	21	-0.129073	0.689772	0.871903	0.87891	-1.10378	0.0018286	0.647599	0.00706547	0.0120107	0.0800504	0.0214831	0.904024	0.00908465	0.000120381	-0.149263	0.401542
PIK3C2B	21	<10	0.305772	0.695525	0.874263	1.35767	-1.29496	0.185681	-0.490015	0.635431	-0.0038484	0.839707	-0.336865	0.500915	0.00794975	0.0798147	-0.380962	0.438623
FUBP1	64	<10	0.189413	0.714821	0.889357	1.20854	-1.62889	0.00520225	-0.321076	0.592804	0.0258438	0.0324637	0.678057	0.0422057	0.00501439	0.24822	-0.0847749	0.784578
CIC	170	24	-0.119045	0.718838	0.889357	0.887768	-1.70947	1.49164e-06	-0.687634	0.101754	0.00441017	0.537298	0.262613	0.166473	0.0104862	0.00027523	0.0483594	0.799233
U2AF1	38	<10	-0.288295	0.719391	0.889357	0.749541	-0.723962	0.370176	-0.0598381	0.935506	0.0577415	0.000434815	-0.166381	0.674119	0.00361728	0.681783	-0.380664	0.340333
SMARCB1	71	<10	-0.182678	0.723865	0.889998	0.833037	-1.31027	0.0168741	-0.929126	0.198597	0.00487753	0.652329	0.160014	0.577741	0.00975062	4.97542e-05	-0.00636854	0.98229
BRCA2	1041	147	0.0417737	0.744539	0.910441	1.04266	0.663335	7.92722e-05	-0.625522	0.000168654	-0.0263992	6.31093e-20	0.254793	0.000903837	0.0213109	2.88932e-12	0.0215142	0.77368
INPP4B	83	14	0.131544	0.756101	0.915613	1.14059	-1.24214	0.015862	-0.686429	0.247751	-0.0225543	0.023669	0.11363	0.668262	0.0092657	0.0003192	0.693615	0.0205626
MLL2	710	103	0.0466449	0.760109	0.915613	1.04775	-1.87799	1.06315e-27	-0.751349	0.000360074	0.0160842	4.1348e-06	-0.138027	0.124021	0.0257947	1.85932e-15	0.0920447	0.324511
ROS1	34	<10	-0.249782	0.760976	0.915613	0.77897	-1.09838	0.198259	0.451789	0.469664	0.00775216	0.644339	0.128692	0.767444	0.0221697	0.0012959	-0.0924083	0.830872
BRD4	140	18	0.100319	0.768257	0.915895	1.10552	-0.406361	0.319051	-0.492668	0.243053	0.00313669	0.682368	0.278141	0.172086	0.018651	0.000150624	-0.0699858	0.724464
CDC73	52	<10	0.149014	0.781421	0.915895	1.16069	-0.554199	0.398938	-0.558443	0.442929	0.00415082	0.734084	-0.095616	0.767128	0.0119322	9.13762e-06	0.768052	0.045647
MAP3K13	65	<10	-0.155146	0.783097	0.915895	0.85629	-0.24758	0.691489	-0.731119	0.313339	0.0166209	0.151831	0.335756	0.281629	0.00781255	0.0108201	-0.0780077	0.79526
FANCA	196	29	0.0777616	0.784835	0.915895	1.08086	-0.709172	0.039095	0.253674	0.329251	-0.00880965	0.173513	0.00516856	0.975634	0.00708212	0.00608507	-0.113631	0.50028
EPHB4	15	<10	0.272753	0.787813	0.915895	1.31358	0.250306	0.848999	0.765911	0.329011	0.0114522	0.626371	0.33903	0.587416	0.00437487	0.779643	-0.919228	0.121412
RAD51C	70	11	-0.130569	0.792212	0.915895	0.877596	-0.862276	0.126853	0.055151	0.907051	-0.00611906	0.564588	-0.29562	0.291113	0.00883177	0.00106118	0.29085	0.326659
FGF6	14	<10	-0.358783	0.796424	0.915895	0.698526	2.28255	0.219214	0.410897	0.700502	0.012392	0.633315	0.296229	0.673384	0.00683216	0.581004	-0.233806	0.720848
GNA13	12	<10	-0.392072	0.797082	0.915895	0.675656	-1.85194	0.214261	0.596854	0.584741	0.0110749	0.706895	-0.0579908	0.941681	0.0105714	0.00192783	0.454289	0.593578
IGF1R	22	<10	-0.243632	0.797847	0.915895	0.783776	1.3246	0.251955	-0.358619	0.728698	0.0100794	0.581842	0.277285	0.581423	0.0132026	2.85509e-06	-0.0227546	0.962115
PAX5	95	15	0.103642	0.807192	0.921919	1.1092	-0.809825	0.101719	-0.00974117	0.981913	0.0192335	0.044579	0.108407	0.662916	0.00651202	0.0497273	-0.229455	0.34947
PALB2	331	56	0.0523457	0.818023	0.929572	1.05374	0.670174	0.0233639	-0.449517	0.104534	-0.00579847	0.246467	0.0298478	0.820239	0.00854881	0.000295828	-0.234214	0.0685485
SDHA	75	<10	0.101012	0.823821	0.931456	1.10629	-0.766154	0.152219	-0.0246493	0.958171	0.0124382	0.222994	0.0328971	0.902016	0.00855859	0.000940021	0.148167	0.592342
ARAF	31	<10	-0.127217	0.853074	0.947187	0.880543	0.110464	0.894116	-0.189659	0.796889	-0.00674332	0.642252	-0.30599	0.42268	0.00801109	0.0523977	0.625468	0.153378
DAXX	65	<10	-0.104286	0.85485	0.947187	0.900968	-0.816532	0.183019	-0.684133	0.346039	0.0244558	0.0415654	0.162687	0.604399	0.00968422	7.92315e-05	-0.180977	0.556838
RAF1	26	<10	0.141537	0.858855	0.947187	1.15204	-0.743927	0.424203	-0.505426	0.623824	0.0215738	0.228762	0.0318529	0.945958	0.00956114	0.001545	0.242115	0.624906
BTG1	15	<10	-0.21092	0.860701	0.947187	0.809838	0.512782	0.717544	0.190873	0.856964	0.00668594	0.781624	0.114588	0.858293	0.0090376	0.0623894	0.396177	0.562572
ATM	777	93	-0.0272987	0.861607	0.947187	0.973071	1.51328	1.18611e-12	0.300793	0.0317842	0.00797071	0.0158412	0.111543	0.199111	0.0178416	3.38388e-08	0.126653	0.149521
MET	56	<10	0.0942139	0.862993	0.947187	1.09879	-0.906484	0.150773	-0.153035	0.799414	0.0242363	0.0485655	0.0803345	0.801495	0.0078019	0.0126105	0.456082	0.197802
NOTCH3	294	47	-0.0370591	0.876552	0.956874	0.963619	-1.47111	2.72534e-08	-0.323122	0.21559	0.0088501	0.0936528	-0.0060283	0.964685	0.0128253	0.00109984	-0.525535	8.77443e-05
TGFBR2	31	<10	-0.120912	0.881294	0.956874	0.886112	0.619335	0.514515	-0.692109	0.499973	0.0114576	0.483256	0.464487	0.309946	0.0114785	1.01479e-05	-0.395057	0.335845
BCL2	11	<10	-0.184176	0.887374	0.956874	0.831789	-0.0590589	0.96743	0.355271	0.739949	0.0150226	0.565246	-0.706396	0.31534	0.0118088	0.00041909	-0.351609	0.606225
PARK2	51	<10	0.0792223	0.88883	0.956874	1.08244	-1.54328	0.0142041	-0.141111	0.81528	0.0195849	0.123865	0.324847	0.339365	0.00918598	0.000229257	0.161544	0.638419
ZNF703	11	<10	-0.186578	0.900267	0.964571	0.829794	1.82798	0.346465	-19.9948	0.999103	0.0308211	0.284396	1.453	0.17561	0.0114253	0.00162126	0.490628	0.544639
FH	52	<10	-0.0715805	0.914384	0.970931	0.930921	0.42285	0.596948	-0.325014	0.657939	0.000220333	0.98735	0.603998	0.128655	0.0137324	9.76925e-06	-0.0455787	0.899325
POLE	35	<10	0.0775655	0.914833	0.970931	1.08065	-0.0739818	0.930049	0.0153393	0.983474	0.0411142	0.00968857	0.463206	0.278026	0.0130663	2.35798e-06	0.494531	0.273809
FGF14	16	<10	-0.0995594	0.926597	0.978799	0.905236	0.571073	0.66979	0.00292578	0.997779	-0.00234335	0.918094	-0.394292	0.505523	0.00731062	0.378112	-0.205838	0.72861
FLT3	41	<10	0.0516211	0.933451	0.981432	1.05298	-0.485188	0.503734	0.325957	0.543488	0.009257	0.497635	0.457342	0.218355	0.00505746	0.436723	-0.165318	0.63636
KDM5A	16	<10	-0.0650867	0.947986	0.992078	0.936986	-0.0274483	0.98167	-20.8878	0.999076	-0.0253532	0.240162	1.49913	0.0531181	0.00675197	0.254601	0.390684	0.512492
NRAS	85	<10	0.0245583	0.955668	0.993144	1.02486	-0.943052	0.0583671	-1.84749	0.0670286	0.0159362	0.102553	0.167955	0.512096	0.00716	0.0129635	-0.187939	0.455339
MUTYH	49	<10	-0.0319862	0.957832	0.993144	0.96852	0.514547	0.493013	0.353929	0.506992	0.0185005	0.149853	-0.20025	0.544926	0.00896116	0.00589768	0.449469	0.225838
CDKN2B	28	<10	0.0288787	0.970484	0.99726	1.0293	-0.526215	0.566954	-0.542043	0.598359	0.00642531	0.707154	0.596155	0.223128	0.00945505	0.00276002	2.47449	0.0159213
RAD51B	29	<10	0.0294452	0.970666	0.99726	1.02988	-0.17685	0.854794	0.248993	0.740133	0.0122382	0.48411	0.300033	0.525595	0.00765198	0.10049	1.20519	0.0548988
GNAS	123	14	-0.00365383	0.992425	0.999958	0.996353	0.28274	0.539737	-0.44502	0.335092	0.0327857	7.61441e-05	-0.101717	0.626872	0.00750189	0.00916626	-0.259431	0.21532
MAP2K4	990	104	0.00109148	0.994051	0.999958	1.00109	9.71519	2.57557e-69	0.52198	0.000130304	0.00444526	0.139086	-0.162479	0.038976	0.0220771	1.15578e-16	0.118079	0.13757
STK11	420	63	0.00074349	0.997008	0.999958	1.00074	-1.99646	3.9066e-20	-0.901028	0.00154177	0.019219	1.61162e-05	0.116645	0.311852	0.00627908	0.00644224	-0.251724	0.0279376
FLT1	24	<10	-0.00271054	0.997324	0.999958	0.997293	0.736659	0.482705	0.263244	0.725926	0.00571288	0.743197	-0.852354	0.0687599	0.00906183	0.0529929	0.285985	0.56264
CBFB	712	82	-0.000172642	0.999148	0.999958	0.999827	2.51215	7.18569e-24	-0.60618	0.00577308	0.0209965	6.34302e-10	-0.0974293	0.263297	0.0052891	0.0711286	0.244215	0.00858256
JAK2	60	<10	3.16453e-05	0.999958	0.999958	1.00003	1.23069	0.116326	-0.40981	0.573715	0.040016	0.00163401	0.370849	0.268622	0.00496211	0.533957	0.26104	0.444831
ALOX12B	<10	<10
AURKA	<10	<10
MPL	<10	<10
PARP1	<10	<10
RPTOR	<10	<10
SOCS1	<10	<10
ZNF217	<10	<10
BCL6	<10	<10
CD79A	<10	<10
GATA6	<10	<10
GSK3B	<10	<10
IRF4	<10	<10
AKT3	<10	<10
FGF12	<10	<10
GNAQ	<10	<10
PRKCI	<10	<10
SDHD	<10	<10
CCNE1	<10	<10
CYP17A1	<10	<10
FAM46C	<10	<10
GNA11	<10	<10
LTK	<10	<10
MEF2B	<10	<10
MERTK	<10	<10
PPARG	<10	<10
H3F3A	<10	<10
PARP2	<10	<10
CDK8	<10	<10
FGF10	<10	<10
IRS2	<10	<10
SRC	<10	<10
ARFRP1	<10	<10
C17orf39	<10	<10
CCND2	<10	<10
CD79B	<10	<10
CDK4	<10	<10
ERG	<10	<10
TYRO3	<10	<10
AURKB	<10	<10
BCL2L2	<10	<10
CDK6	<10	<10
FGF19	<10	<10
IKBKE	<10	<10
MDM2	<10	<10
MITF	<10	<10
REL	<10	<10
SYK	<10	<10
VEGFA	<10	<10
BCL2L1	<10	<10
CRKL	<10	<10
CUL4A	<10	<10
MKNK1	<10	<10
SOX2	<10	<10
CD274	<10	<10
FGF4	<10	<10
FOXL2	<10	<10
MYCL1	<10	<10
NKX2-1	<10	<10
PARP3	<10	<10
PDCD1LG2	<10	<10
PDK1	<10	<10
RAD52	<10	<10
TERC	<10	<10
