# Supplementary material for: Association between ancestry and tumor somatic mutations in a large national cohort of women with breast cancer
Source: NPJ Breast Cancer. 2025 Oct 29;11:117. doi: 10.1038/s41523-025-00815-x (PMC12572180; doi:10.1038/s41523-025-00815-x)
Supplement: Supplementary file 3 — Supplementary Data 1c [file 41523_2025_815_MOESM3_ESM.xlsx]

## Sheet: sv_EAS
Supplementary Data 1c: Short variant mutations associated with East Asian ancestry
alteration	n	n_in_EAS	EAS_coef	EAS_pvalue	EAS_fdr_bh	EAS_odds_ratio	HR_prob_coef	HR_prob_pvalue	HER2_status_coef	HER2_status_pvalue	patient_age_coef	patient_age_pvalue	metastasis_coef	metastasis_pvalue	tmb_coef	tmb_pvalue	F1CDx_coef	F1CDx_pvalue
SF3B1	731	48	0.951034	2.5157e-07	5.66032e-05	2.58838	3.08148	4.99322e-30	-1.03025	0.000157812	0.0338979	7.81239e-23	-0.11421	0.187745	0.00360605	0.374856	0.222836	0.0167234
EGFR	223	22	1.36719	1.06238e-06	0.000119518	3.92429	0.0898935	0.797644	-0.240779	0.444481	0.0127315	0.0421018	-0.0897132	0.5787	0.012481	0.000185707	0.0273762	0.86915
CDH1	4613	77	-0.664679	1.97483e-06	0.000148113	0.514439	2.9326	8.35168e-170	-0.642081	8.50003e-13	0.0326199	7.06226e-106	0.0883432	0.0206813	0.0289875	9.82896e-40	4.98117e-05	0.99896
RAD54L	38	<10	2.0927	7.74081e-05	0.0043542	8.10678	0.793093	0.394609	-0.106477	0.885868	0.0087052	0.570062	0.492837	0.247255	0.00606551	0.385071	0.486503	0.269585
PIK3CA	14066	511	0.280614	0.000158505	0.00713271	1.32394	3.89846	0	0.303082	5.54725e-11	0.019166	3.575e-79	-0.0722991	0.00613371	0.0439277	1.04953e-77	-0.0146144	0.582274
MYC	16	<10	2.50268	0.00325802	0.099345	12.2152	-2.83331	0.026229	0.165493	0.877113	0.0358983	0.191997	1.08089	0.181626	0.00330465	0.785493	0.657084	0.417186
TERT	520	26	0.697765	0.00365166	0.099345	2.00926	-0.612909	0.00296223	-1.40128	3.46798e-05	0.0481276	3.42418e-32	-0.419708	2.81142e-05	0.00470303	0.071201	-0.196686	0.0572621
RB1	1925	81	0.449847	0.00369986	0.099345	1.56807	-5.4463	0	-1.00633	5.02264e-14	0.0115476	2.80427e-07	0.377021	1.38875e-10	0.0266376	4.70371e-19	0.137208	0.0222553
KEL	125	10	1.13839	0.0039738	0.099345	3.12173	-0.677702	0.127903	0.691447	0.0157853	-0.00115735	0.889969	0.0338321	0.876404	0.0131384	0.000209905	-0.101234	0.641189
SDHB	24	<10	1.87992	0.00542604	0.113579	6.55296	-2.24674	0.00903045	-0.701288	0.496028	0.0129896	0.466413	0.646859	0.192781	0.00738681	0.0410736	0.308352	0.532501
BCOR	170	11	0.993611	0.00555275	0.113579	2.70097	-0.704508	0.0501881	-1.1779	0.0207267	0.0132108	0.0569091	0.220665	0.226779	0.00945701	0.000102059	-0.515112	0.00322771
PRKAR1A	44	<10	1.46153	0.00997226	0.171096	4.31254	-0.201936	0.782351	-0.0328936	0.956867	0.00228225	0.863488	0.23057	0.51541	0.00723412	0.0777044	0.264854	0.468788
MED12	112	12	1.07847	0.0106223	0.171096	2.94019	-1.4216	0.000943465	-1.47938	0.0389912	-0.00461984	0.583074	-0.0448178	0.838944	0.00152853	0.864429	0.290274	0.215465
PALB2	331	20	0.723296	0.010646	0.171096	2.06122	0.664574	0.0243576	-0.463668	0.0941958	-0.00539146	0.280154	0.0319577	0.807505	0.00852885	0.000303387	-0.235651	0.0666654
PIK3CB	62	<10	1.24578	0.0178303	0.267454	3.47565	-0.950419	0.100434	-0.420434	0.482471	0.0161769	0.151242	0.388983	0.199055	0.00541215	0.238082	0.185652	0.543335
GATA3	4020	154	0.268877	0.0197707	0.278026	1.30849	12.718	4.4188e-275	-0.000940166	0.99141	-0.031243	7.82763e-84	-0.0784651	0.0658033	-0.000519603	0.884396	0.117643	0.00507286
CDC73	52	<10	1.30185	0.0217792	0.288255	3.6761	-0.57996	0.376714	-0.593119	0.415393	0.00509905	0.676375	-0.0937125	0.77107	0.0119117	8.72598e-06	0.767217	0.0457765
MSH6	201	12	0.807063	0.0262937	0.328671	2.24132	-0.385171	0.265766	0.0824462	0.771991	0.0128998	0.0530446	0.100463	0.557047	0.0442613	2.63723e-29	-0.23006	0.170865
CSF1R	60	<10	1.19853	0.0329738	0.390479	3.31523	-0.344403	0.586266	-0.325108	0.58834	0.0180119	0.12766	-0.181242	0.55027	0.00782806	0.0190422	-0.607551	0.0423595
KDM5A	16	<10	1.73671	0.0356567	0.401138	5.67865	-0.0192329	0.987181	-20.9096	0.999064	-0.023445	0.277482	1.51168	0.05091	0.00684363	0.249421	0.382111	0.521431
TNFAIP3	60	<10	1.13482	0.0387102	0.414752	3.11061	-1.12391	0.0561272	0.168932	0.722863	-0.00284292	0.801612	0.152579	0.612823	0.011517	1.49749e-05	0.643033	0.0578354
SMARCB1	71	<10	-39.358	0.0427027	0.436732	8.07341e-18	-1.23572	0.024095	-0.894133	0.216076	0.00327676	0.761243	0.104522	0.716715	0.0124812	6.43263e-06	0.0273157	0.924141
IRF2	53	<10	1.16604	0.0537331	0.52565	3.20926	-0.486265	0.457832	-0.131158	0.827818	0.0328726	0.00843449	-0.485673	0.122656	0.0181907	0.00270959	0.265136	0.443527
TP53	20734	741	0.235207	0.0611756	0.555186	1.26517	-18.9441	0	0.449286	1.28529e-08	-0.0105803	2.68573e-09	0.314545	1.77946e-11	0.0267828	1.56495e-17	0.0272422	0.562685
SDHC	26	<10	1.63018	0.0616874	0.555186	5.1048	-0.61243	0.589267	-0.243374	0.816205	0.00959057	0.661064	1.47519	0.0562465	0.00794678	0.0647628	-0.307961	0.572772
NOTCH2	464	<10	-0.838438	0.0711164	0.615431	0.432386	-1.32873	6.13872e-10	-0.558756	0.015989	0.006461	0.127989	-0.171045	0.118036	0.00709867	0.00192976	-0.868968	2.12067e-15
SDHA	75	<10	0.952605	0.074442	0.62035	2.59246	-0.782724	0.142811	-0.0470434	0.920319	0.0130263	0.201083	0.0339403	0.898682	0.00853713	0.000969906	0.147905	0.592701
MEN1	383	<10	-0.880063	0.0772923	0.621099	0.414757	5.68059	2.74286e-27	-0.830629	0.0147327	-0.0169534	0.000154314	0.315747	0.0126025	0.00752809	0.0242383	-0.00764831	0.948056
BARD1	114	<10	0.834056	0.0835701	0.638559	2.30264	-1.76582	6.71717e-05	-0.682577	0.184727	-0.00536779	0.538311	-0.302365	0.188248	0.0113585	5.28662e-05	0.111773	0.636309
ATR	260	13	0.586371	0.0851412	0.638559	1.79745	-0.812811	0.00607118	0.306713	0.172088	0.0129894	0.0238054	0.371167	0.0152605	0.0170045	6.16249e-05	-0.232673	0.110753
FGF3	10	<10	1.90971	0.105378	0.759703	6.75115	-0.726284	0.675744	0.743584	0.503705	0.00171735	0.95782	0.387802	0.659795	0.00785688	0.29215	1.09602	0.319785
RAD51B	29	<10	1.27818	0.111204	0.759703	3.5901	-0.183376	0.849483	0.220335	0.769366	0.0134614	0.441285	0.307304	0.514669	0.00767539	0.0997316	1.20195	0.0554422
IDH2	32	<10	1.23251	0.114162	0.759703	3.42984	2.08989	0.0710151	-0.423107	0.680286	0.0851138	2.19073e-06	0.719261	0.123867	-0.00082819	0.973422	0.158476	0.720256
APC	275	14	0.538308	0.117778	0.759703	1.71311	-1.40065	3.49763e-07	-0.812132	0.0176587	0.0138432	0.0127769	0.129918	0.366654	0.0276395	3.87725e-13	-0.25941	0.0670441
MET	56	<10	0.993799	0.118176	0.759703	2.70148	-0.923334	0.142556	-0.176049	0.770188	0.0249211	0.0420922	0.0814992	0.798139	0.00778227	0.0129015	0.455868	0.197703
KDR	29	<10	-69.053	0.12177	0.761061	1.02485e-30	-1.15595	0.227474	0.846837	0.187198	0.0379655	0.052662	0.53261	0.31995	0.0127645	0.0123402	-0.11528	0.81463
TNFRSF14	15	<10	-114.836	0.12743	0.774914	1.34058e-50	-2.03964	0.105611	1.07047	0.179468	0.00527779	0.825687	-0.76177	0.248259	0.0160227	0.0505471	1.82094	0.0855491
TSC1	167	<10	0.636049	0.135745	0.803753	1.889	0.264208	0.517793	-0.55101	0.190531	0.00757107	0.295568	0.162064	0.395265	0.0211448	2.38134e-06	0.124074	0.521016
SNCAIP	13	<10	-99.552	0.144551	0.814772	5.82255e-44	0.2728	0.840781	0.0885836	0.933186	-0.025293	0.288775	0.129646	0.840668	0.0146307	0.0682098	0.156057	0.805393
GABRA6	30	<10	1.1279	0.144848	0.814772	3.08917	0.543255	0.563289	0.432953	0.488088	0.00563354	0.72764	0.531745	0.242155	0.010007	0.000798751	-0.346232	0.396386
FANCL	33	<10	1.18049	0.157422	0.861578	3.25596	-1.82324	0.0361917	0.0249313	0.973435	0.00217466	0.899577	-0.182763	0.687939	0.0111482	1.00057e-05	-0.390426	0.381413
DNMT3A	944	21	-0.400189	0.160828	0.861578	0.670193	-0.195116	0.241192	-0.170816	0.270876	0.0416614	2.12866e-39	0.111985	0.160917	0.0118471	7.16681e-05	0.132976	0.111044
BRCA2	1041	45	0.26631	0.16517	0.864263	1.30514	0.659223	8.48321e-05	-0.630065	0.000151411	-0.0263423	5.67568e-20	0.25495	0.000885576	0.0212948	3.01248e-12	0.0217245	0.771346
TIPARP	11	<10	1.52608	0.178361	0.908536	4.60013	0.268484	0.863671	0.525413	0.625408	0.0267829	0.325088	0.251344	0.726499	0.00717765	0.424409	21.7123	0.9988
NFE2L2	101	<10	0.675382	0.181707	0.908536	1.96478	0.318567	0.52075	-0.589046	0.252841	0.0108371	0.213936	0.552911	0.0239926	0.00900542	0.000233221	-0.128589	0.566309
WT1	60	<10	0.830274	0.189922	0.923689	2.29395	-0.0109822	0.986637	0.0427291	0.93544	0.00155007	0.894418	0.000964723	0.997485	0.00425505	0.600074	0.2752	0.395622
RNF43	120	<10	-1.7002	0.195491	0.923689	0.182647	-0.189141	0.672847	0.198353	0.575043	0.0157518	0.0565414	0.399909	0.0745342	0.0134688	0.000304139	0.329727	0.150045
EP300	280	<10	-0.73577	0.201325	0.923689	0.479136	-0.924509	0.00111201	0.0344833	0.887084	0.00415599	0.452536	0.0478529	0.738996	0.0322938	3.87822e-17	-0.022989	0.873792
RICTOR	17	<10	1.51339	0.202687	0.923689	4.54212	-2.02849	0.0957796	-20.3213	0.999067	0.0658183	0.0137431	-0.386732	0.558887	0.0107519	0.000717536	0.795984	0.342748
JAK2	60	<10	0.853528	0.207196	0.923689	2.34792	1.23391	0.115128	-0.422747	0.56185	0.0407255	0.0013037	0.375697	0.261478	0.00496721	0.533958	0.25904	0.448059
NTRK3	43	<10	-24.7419	0.210091	0.923689	1.79772e-11	0.331487	0.67031	0.160107	0.792721	0.00483726	0.718007	0.0664046	0.853168	0.00521014	0.635622	1.02839	0.0230111
ASXL1	343	<10	-0.665788	0.213475	0.923689	0.513868	0.364399	0.207829	-0.300672	0.278608	0.0385118	2.77409e-13	0.15187	0.256768	0.0261804	2.44991e-14	0.160212	0.249041
CTNNB1	149	<10	0.551119	0.220961	0.923896	1.73519	-0.607188	0.114327	-0.74878	0.102645	0.0121294	0.0938526	-0.142923	0.447715	0.00787099	0.00136165	0.225553	0.260599
CCND3	15	<10	1.38316	0.224631	0.923896	3.98748	0.554719	0.703886	-20.3927	0.999073	0.0445498	0.0893107	1.80213	0.088434	0.00950403	0.0177137	-0.586432	0.339623
QKI	63	<10	-19.9704	0.233358	0.923896	2.12311e-09	-0.84788	0.164045	-22.0145	0.999034	0.00780793	0.508458	0.242984	0.446152	0.0149459	5.53531e-05	0.543572	0.117215
CIC	170	<10	-0.98128	0.244586	0.923896	0.374831	-1.69333	1.73432e-06	-0.676198	0.107584	0.00423209	0.552439	0.264238	0.16315	0.0105478	0.000254082	0.0474551	0.802759
EMSY	10	<10	1.33014	0.247722	0.923896	3.78158	2.30383	0.197239	1.2157	0.134964	0.0200286	0.441547	0.278874	0.692695	0.0128673	0.000185566	-0.663645	0.303384
RAC1	27	<10	-35.3492	0.248189	0.923896	4.44691e-16	-0.50405	0.588236	-21.1177	0.999054	0.020784	0.248075	1.00859	0.0746845	0.00974155	0.0391353	0.536361	0.300428
CDKN2C	18	<10	1.2147	0.257947	0.923896	3.36927	-2.07647	0.0504579	-20.9377	0.999038	0.0194136	0.399537	1.52591	0.049833	0.00570951	0.250789	-1.42155	0.0193484
U2AF1	38	<10	-27.106	0.263217	0.923896	1.69055e-12	-0.650066	0.420236	-0.033229	0.964157	0.0565315	0.000561514	-0.20283	0.608984	0.00536559	0.569395	-0.356685	0.372109
FGFR4	128	<10	-1.26086	0.265053	0.923896	0.28341	0.130954	0.78073	-22.6704	0.999006	0.0186399	0.028564	1.09471	5.66471e-05	0.0110624	4.71446e-05	0.12611	0.574514
FLT3	41	<10	-21.9342	0.267726	0.923896	2.97928e-10	-0.451035	0.532975	0.349563	0.514691	0.00760168	0.575933	0.409282	0.271953	0.00643762	0.343006	-0.136874	0.695743
MSH2	113	<10	-1.34933	0.270089	0.923896	0.259415	-0.837144	0.0668385	0.187833	0.616496	0.0189696	0.0319992	-0.305909	0.175288	0.0211444	9.60919e-06	0.0756783	0.749106
BTK	21	<10	-42.9904	0.276259	0.923896	2.13544e-19	-0.520122	0.654294	0.836338	0.281711	0.0419635	0.0590455	-0.978659	0.0972956	0.0135291	0.00335827	0.218071	0.721403
FGFR1	111	<10	-1.17506	0.27632	0.923896	0.308801	3.32321	3.9283e-06	-0.167301	0.718752	0.000271625	0.974674	0.826809	0.00195074	0.00810592	0.0252867	-0.10423	0.633867
ERRFI1	48	<10	0.828532	0.278999	0.923896	2.28995	-1.30692	0.0523691	-1.2037	0.236625	0.0307417	0.0255169	0.217984	0.542212	0.0114896	1.26066e-05	-0.642768	0.0608049
FGFR3	75	<10	0.68244	0.282067	0.923896	1.9787	0.30129	0.616547	-0.771049	0.28594	0.0527301	1.66119e-06	-0.124929	0.640815	-0.00203959	0.907107	0.408642	0.186536
BCORL1	184	<10	-0.767519	0.28231	0.923896	0.464163	-0.561933	0.110621	-0.212049	0.520738	0.0120555	0.070923	0.20622	0.243121	0.00874598	0.000171728	-0.12181	0.482548
ARAF	31	<10	0.846036	0.283328	0.923896	2.33039	0.119343	0.885521	-0.203949	0.782029	-0.00584132	0.687143	-0.297032	0.435679	0.00803423	0.051732	0.619162	0.157262
KEAP1	246	<10	-0.635654	0.289649	0.931014	0.529589	-1.24604	3.06202e-05	-0.332746	0.268691	0.0109651	0.0659305	0.549037	0.000805152	0.00917589	0.000317086	-0.199031	0.192911
PAX5	95	<10	-1.36236	0.30288	0.945521	0.256056	-0.813826	0.0983739	0.000531263	0.999014	0.0185005	0.052336	0.0998219	0.687583	0.00655397	0.0482491	-0.224585	0.359464
GRM3	73	<10	-1.89141	0.310335	0.945521	0.150858	-0.238497	0.679568	-0.121742	0.815588	0.0123046	0.242526	-0.815518	0.00410033	0.0105297	2.18071e-05	-0.00530314	0.98515
FBXW7	321	<10	-0.491854	0.318512	0.945521	0.611492	-1.85628	1.55972e-13	-0.846525	0.00904955	0.0161111	0.00158783	-0.132972	0.311314	0.0148785	0.000187465	-0.114256	0.392396
EZH2	115	<10	0.541085	0.322823	0.945521	1.71787	0.310438	0.533269	-0.818769	0.165535	0.0224195	0.0108094	-0.0483222	0.831511	0.0100199	3.09178e-05	0.113823	0.630833
EPHB1	51	<10	0.738654	0.335147	0.945521	2.09312	0.798779	0.313012	-0.296516	0.685489	0.0357942	0.0080826	0.396331	0.276137	0.0123955	1.99219e-06	0.235952	0.517286
NOTCH3	294	<10	-0.47355	0.337643	0.945521	0.622787	-1.46452	2.8098e-08	-0.316671	0.224944	0.0086896	0.0987345	-0.00623391	0.963414	0.01284	0.00105904	-0.525401	8.6934e-05
CTNNA1	294	<10	-0.48228	0.338169	0.945521	0.617374	-2.33338	7.22223e-19	-1.03833	0.00406007	-0.00600022	0.25591	-0.0981399	0.477439	0.0128914	0.00146412	0.0516107	0.714995
MTOR	150	<10	-0.779905	0.342741	0.945521	0.45845	1.33325	0.0058481	-1.46294	0.0408147	0.0100098	0.185154	-0.0208558	0.916266	0.0114352	1.88259e-05	0.307661	0.146301
PTEN	2996	109	0.120404	0.344488	0.945521	1.12795	-0.96723	6.36656e-27	-1.26625	3.86529e-23	0.00491749	0.00423301	-0.052902	0.237521	0.00995567	2.30359e-05	0.0454698	0.321252
PBRM1	218	<10	-0.559135	0.348623	0.945521	0.571704	-1.01452	0.0010916	-0.153032	0.598574	0.0162776	0.00774028	0.392532	0.0167529	0.00998425	0.000245123	-0.0543391	0.732952
CDKN1A	24	<10	0.843433	0.358646	0.945521	2.32433	0.190575	0.848011	0.973684	0.0852272	0.00351289	0.840509	0.325039	0.490259	0.00757076	0.143005	0.155622	0.739387
SPOP	56	<10	-14.2248	0.359923	0.945521	6.64099e-07	1.18704	0.125152	-21.8266	0.999043	0.0110194	0.371405	0.561529	0.115497	0.00992602	0.0019581	0.114731	0.726584
GNA13	12	<10	-57.2054	0.366227	0.945521	1.43222e-25	-1.76678	0.23564	0.643316	0.555959	0.00994147	0.734948	-0.118332	0.881398	0.0146534	0.010435	0.479945	0.571582
GATA4	15	<10	-32.3288	0.366501	0.945521	9.11507e-15	0.593326	0.63983	0.739141	0.340542	0.0271671	0.220135	0.408948	0.497907	0.0083664	0.380735	-0.329724	0.548086
MAP2K2	19	<10	-41.2974	0.367444	0.945521	1.1608e-18	-0.626778	0.620829	0.1212	0.908791	0.0403588	0.112093	0.537891	0.436342	0.0105757	0.082809	-0.828048	0.179021
IKZF1	44	<10	0.701761	0.367676	0.945521	2.0173	0.234282	0.763789	0.670025	0.172811	0.0111831	0.417128	0.205209	0.575623	0.00935843	0.00164963	-0.221827	0.529876
IGF1R	22	<10	-24.0664	0.372905	0.945521	3.53276e-11	1.37154	0.233518	-0.333915	0.746659	0.00903561	0.619889	0.230112	0.648371	0.0148609	1.4843e-05	-0.000480592	0.9992
SUFU	45	<10	0.69591	0.377549	0.945521	2.00553	0.0676704	0.928481	-0.349018	0.633725	0.0146236	0.278634	-0.266312	0.445578	0.0144575	1.19777e-05	0.248122	0.508315
CARD11	49	<10	-2.96877	0.382202	0.945521	0.0513662	-0.450418	0.506016	1.22611	0.00144993	0.0271045	0.0326514	-0.194705	0.548559	0.00927774	0.00137885	-0.0635921	0.847954
EPHB4	15	<10	1.00191	0.384553	0.945521	2.72348	0.224963	0.864184	0.740676	0.34592	0.0117195	0.617835	0.335568	0.590523	0.00427268	0.787496	-0.915673	0.122588
RAD51D	47	<10	-3.05346	0.394062	0.945521	0.0471952	0.50655	0.516238	0.364448	0.496836	-0.0184655	0.160699	0.45553	0.217462	0.00605842	0.302072	0.756874	0.0609157
PTPN11	94	<10	-0.932857	0.401141	0.945521	0.393428	-0.00579819	0.991164	-0.346893	0.50305	0.0273832	0.00458963	0.699773	0.0112256	0.00954097	6.67152e-05	0.0677775	0.788417
PDGFRA	45	<10	-12.8323	0.408888	0.945521	2.67303e-06	1.10197	0.175679	-1.03247	0.310003	0.000825461	0.94924	-0.259025	0.450383	0.0114273	0.000191647	0.708692	0.0791532
FGFR2	338	11	0.280033	0.411932	0.945521	1.32317	1.64519	4.67455e-07	-1.20971	0.00352279	0.0318426	2.07094e-10	0.412323	0.00227532	0.0122789	6.33088e-05	0.0585192	0.652511
JUN	24	<10	0.885267	0.412291	0.945521	2.42363	2.60946	0.0748224	0.685125	0.371685	0.0348101	0.0879797	0.252581	0.641722	0.0123972	9.00673e-05	-0.376883	0.451817
CDK12	178	<10	0.361942	0.417558	0.945521	1.43612	-1.09495	0.00194782	0.643199	0.0074913	0.0124888	0.0682334	0.0278749	0.875441	0.0091023	0.000118085	-0.153071	0.389219
MUTYH	49	<10	0.612926	0.423522	0.945521	1.84583	0.517153	0.490023	0.343691	0.519598	0.0190299	0.137582	-0.195614	0.553539	0.00896447	0.00585291	0.447114	0.227979
FH	52	<10	-2.97119	0.425372	0.945521	0.0512421	0.433603	0.586132	-0.310142	0.672612	-0.000371486	0.978555	0.596239	0.133356	0.0139068	8.11736e-06	-0.0422391	0.906606
NF1	1896	67	0.123571	0.42947	0.945521	1.13153	-0.602689	9.36818e-08	-0.299436	0.00554007	0.0135287	3.69623e-10	0.264019	3.50142e-06	0.0337394	1.07491e-40	0.0254832	0.651755
HGF	39	<10	-1.96651	0.434129	0.945521	0.139944	0.566576	0.497274	0.542698	0.316582	0.00168933	0.905469	-0.0944481	0.800025	0.00932813	0.00528797	-0.0931691	0.802932
NPM1	24	<10	-22.7028	0.442408	0.945521	1.38137e-10	-1.83496	0.0607494	-0.448069	0.66555	-0.0189299	0.335854	0.595015	0.281103	0.00788288	0.178806	0.353534	0.515893
AR	42	<10	-3.58042	0.44967	0.945521	0.027864	0.606346	0.446316	0.160175	0.792701	0.0226403	0.0991621	0.0460635	0.897614	0.00957113	0.00175966	-0.117991	0.739545
DAXX	65	<10	-4.82196	0.451962	0.945521	0.00805103	-0.792934	0.19424	-0.665563	0.359263	0.0237606	0.0468603	0.154255	0.62305	0.00998208	5.95709e-05	-0.17694	0.565477
TBX3	1456	37	-0.147393	0.455108	0.945521	0.862955	2.22339	2.09098e-39	0.0463039	0.692908	0.0242101	3.74002e-23	0.0181603	0.772831	0.0108461	9.93434e-06	0.0403316	0.528231
BCL2	11	<10	-30.8848	0.463211	0.945521	3.86267e-14	0.00768055	0.995751	0.388489	0.716563	0.0136381	0.600236	-0.758631	0.281558	0.0139538	0.00185699	-0.325913	0.632844
BRCA1	748	29	0.171167	0.467851	0.945521	1.18669	-2.65491	2.24254e-56	-1.48671	1.6151e-08	-0.0360214	3.16578e-26	0.0591017	0.497524	0.00766504	0.00194041	-0.0948487	0.273933
MRE11A	64	<10	-7.28913	0.471216	0.945521	0.000682924	0.696532	0.308439	0.79305	0.0560249	0.018035	0.117503	0.0502064	0.868626	0.0104404	0.000200875	0.641375	0.0641172
PTCH1	138	<10	-0.513683	0.479432	0.945521	0.598288	-0.40207	0.318892	-0.0350517	0.920364	0.006404	0.404254	0.447053	0.0322367	0.0313011	1.74835e-14	0.0591175	0.768522
CDKN1B	479	19	0.205752	0.48013	0.945521	1.22845	2.56878	2.9625e-17	-1.27746	0.000370762	0.0140015	0.000630428	-0.0720089	0.497618	0.0117875	1.18257e-05	0.0211894	0.844677
IDH1	36	<10	-2.60595	0.481894	0.945521	0.0738331	1.52374	0.123092	-0.657027	0.520485	0.0715895	8.62515e-06	-0.0624077	0.868685	-0.064914	0.230235	-0.444782	0.236923
NF2	169	<10	0.329424	0.491101	0.945521	1.39017	-0.777634	0.0377546	-0.295085	0.42234	0.00448741	0.524492	-0.194886	0.291624	0.00898617	0.000162128	0.520075	0.0124063
PARK2	51	<10	-1.09218	0.492738	0.945521	0.335483	-1.54491	0.0136639	-0.132153	0.826822	0.018961	0.134432	0.318297	0.348139	0.00921806	0.000215326	0.165147	0.630695
BRD4	140	<10	-0.49259	0.493454	0.945521	0.611041	-0.414312	0.307654	-0.488629	0.246967	0.0026836	0.725145	0.272693	0.179875	0.0185579	0.000153599	-0.0665511	0.737304
SPEN	890	27	-0.172562	0.498534	0.945521	0.841506	1.74027	1.13987e-17	-0.260967	0.115575	0.0148593	1.85545e-06	-0.0254724	0.751881	0.032519	4.11034e-29	0.0325439	0.690263
KIT	48	<10	-4.73557	0.50821	0.945521	0.00877741	-0.687183	0.338676	-0.355972	0.627189	0.0134218	0.330033	0.0852779	0.815035	0.0116057	4.42497e-06	-0.218811	0.539227
PPP2R1A	40	<10	0.569449	0.510462	0.945521	1.76729	-0.733343	0.318957	-1.06766	0.294607	0.0116807	0.406023	0.057069	0.876887	0.00664069	0.139674	0.0591485	0.875261
DDR2	31	<10	-2.96368	0.516537	0.945521	0.0516284	-0.802245	0.340949	-21.3221	0.999064	0.0130001	0.420932	0.127249	0.769143	0.00986371	0.00051027	1.02615	0.0637616
STAG2	295	10	0.242657	0.517	0.945521	1.27463	0.132391	0.663272	0.288918	0.19571	0.0171036	0.00171919	0.0887676	0.531025	0.0127565	0.000415847	-0.102669	0.46698
BAP1	273	10	0.242135	0.521171	0.945521	1.27397	-1.4765	5.11498e-08	-0.655039	0.035138	0.0114911	0.0324689	-0.22201	0.109585	0.00124054	0.823143	-0.42178	0.00222413
KDM6A	414	21	0.202828	0.527518	0.945521	1.22486	-1.0823	2.2072e-06	-0.734028	0.00758442	0.0171163	0.00013028	-0.0449484	0.697661	0.00678321	0.00243118	-0.00995233	0.933163
CDKN2B	28	<10	0.640256	0.529436	0.945521	1.89697	-0.531594	0.561983	-0.552867	0.591156	0.00685663	0.68749	0.598368	0.22048	0.0094524	0.00274012	2.47368	0.0159411
RAD51	21	<10	0.69314	0.532297	0.945521	1.99999	-0.572441	0.557571	-0.423876	0.681895	0.0249659	0.181777	0.0805608	0.870346	0.0123335	1.52822e-06	-0.0667153	0.891795
POLE	35	<10	-4.09332	0.53923	0.945521	0.0166838	-0.0737986	0.929856	0.0288059	0.968966	0.0400701	0.0113457	0.448734	0.292642	0.0132815	2.10591e-06	0.500856	0.267429
AKT1	1643	56	0.102894	0.543732	0.945521	1.10837	0.276586	0.0319342	-2.1109	5.08746e-15	0.0138321	1.11266e-09	0.100222	0.0923326	0.00339695	0.123574	0.104507	0.0862834
FAS	32	<10	-1.38041	0.548032	0.945521	0.251475	-1.56147	0.0528694	-0.788817	0.441069	0.00890041	0.574713	-0.451338	0.286056	0.00925769	0.00179389	-0.0129962	0.975757
CBL	138	<10	-0.434024	0.552657	0.945521	0.647897	0.985348	0.0363142	0.330657	0.324808	0.0402951	3.17887e-07	-0.330958	0.0900504	0.0101832	2.71521e-05	0.580967	0.0130473
BRAF	304	<10	-0.269284	0.557317	0.945521	0.763926	0.637312	0.0384172	-0.824559	0.0225892	0.032622	8.85891e-10	0.352391	0.0126683	0.00984012	6.79455e-05	0.273455	0.0592025
ROS1	34	<10	-1.27235	0.563042	0.945521	0.280171	-1.07186	0.207707	0.46645	0.455323	0.00770018	0.645498	0.133319	0.758966	0.0222685	0.00118957	-0.0947441	0.82656
FANCA	196	<10	-0.320355	0.564621	0.945521	0.725891	-0.714897	0.0368175	0.256267	0.324385	-0.00911276	0.157688	0.00114174	0.994608	0.00707752	0.00610679	-0.110851	0.510434
SETD2	354	13	0.203478	0.569693	0.945521	1.22566	0.824152	0.00486414	-0.86726	0.0111678	0.0301197	3.18099e-09	0.0861706	0.506378	0.0369719	7.26538e-27	-0.119735	0.351575
MDM4	34	<10	0.557625	0.57422	0.945521	1.74652	2.71357	0.0273676	-21.1916	0.999069	0.0212015	0.186321	-0.147359	0.720166	0.00847675	0.122505	0.283295	0.526519
PIK3C2G	25	<10	-4.19455	0.581535	0.945521	0.0150775	-0.297925	0.756996	-0.505314	0.62383	0.00370498	0.833314	0.0303402	0.948297	0.00802609	0.0776372	0.539162	0.301028
INPP4B	83	<10	-0.510138	0.588003	0.945521	0.600413	-1.25157	0.0146873	-0.683747	0.249608	-0.0230451	0.0202299	0.106935	0.686257	0.00925803	0.000322422	0.698488	0.019593
POLD1	15	<10	-16.1663	0.58956	0.945521	9.52919e-08	0.942253	0.494132	-20.6586	0.999093	0.00792083	0.726619	0.702793	0.296804	0.00876175	0.174709	-0.161247	0.78021
LYN	18	<10	-12.5229	0.58988	0.945521	3.64243e-06	1.08091	0.376786	1.01337	0.119118	-0.00307007	0.876573	-0.197258	0.702691	0.00696843	0.510754	0.000535407	0.999183
AXL	29	<10	-3.4498	0.594419	0.945521	0.031752	-1.22493	0.198108	0.314849	0.677028	0.0466943	0.0177175	0.114513	0.816273	0.00591195	0.304347	-0.679921	0.156774
AXIN1	35	<10	-0.895737	0.596702	0.945521	0.408306	-0.994037	0.190713	0.202563	0.741594	0.021691	0.145942	0.0195017	0.959709	0.0082643	0.0117164	-0.519807	0.168315
DDR1	23	<10	-2.13698	0.60182	0.945521	0.118011	0.961245	0.458928	-20.7979	0.9991	-0.00559816	0.789981	-0.173071	0.755379	0.00916499	0.0465237	0.341093	0.568289
DOT1L	15	<10	-19.009	0.601937	0.945521	5.55233e-09	-2.43793	0.0419596	-20.5446	0.999019	-0.0441687	0.0822875	2.08698	0.0502782	0.0103938	0.0108123	1.79004	0.0904627
RAF1	26	<10	0.572241	0.606503	0.945521	1.77223	-0.761481	0.411746	-0.517861	0.615423	0.0216826	0.224834	0.0287115	0.951154	0.00952934	0.00159122	0.244296	0.621542
SMO	30	<10	0.544479	0.621991	0.945521	1.72371	-1.66508	0.0581891	-0.617488	0.548706	0.0073014	0.677347	0.144708	0.757212	0.00865007	0.00628116	0.320861	0.515851
MAP3K1	2159	69	0.0765313	0.622282	0.945521	1.07954	4.98464	1.51231e-129	-0.220841	0.0599897	0.0237094	2.88995e-30	-0.073404	0.169036	0.00530532	0.0304582	0.00089616	0.986743
HNF1A	46	<10	0.418124	0.622795	0.945521	1.51911	-1.18736	0.065731	-21.9185	0.99905	0.01142	0.367045	0.0318829	0.924292	0.0101645	3.40973e-05	0.501995	0.178636
AKT2	29	<10	-0.915968	0.623653	0.945521	0.400129	1.18943	0.263119	-0.574028	0.576655	-0.00562022	0.73307	1.15341	0.0378158	0.0060298	0.385024	0.741018	0.143376
PIK3R1	1157	35	0.10866	0.626481	0.945521	1.11478	-6.50236	0	-0.855145	2.14772e-07	0.0322979	1.67851e-29	0.0812364	0.263846	-0.000538879	0.843201	0.0611009	0.418859
TEK	25	<10	0.547887	0.627297	0.945521	1.72959	0.217411	0.83938	0.852221	0.1846	0.00884793	0.636948	0.0527385	0.914841	0.00849927	0.0604124	0.397954	0.454027
FGF14	16	<10	-3.28706	0.631952	0.945521	0.0373636	0.591941	0.657037	0.0204587	0.984465	-0.00294857	0.896566	-0.403014	0.495948	0.0074956	0.366365	-0.202018	0.733267
NOTCH1	607	15	-0.143439	0.637321	0.945521	0.866374	-1.3453	1.17815e-12	-0.476533	0.0172505	0.00428949	0.249325	-0.100476	0.297766	0.0155871	7.45513e-06	-0.139691	0.150321
MAP3K13	65	<10	-0.529365	0.637813	0.945521	0.588979	-0.231914	0.709179	-0.723554	0.318371	0.0166794	0.14879	0.339102	0.276145	0.0078557	0.0103085	-0.0801744	0.789553
CHEK1	18	<10	0.578058	0.642497	0.945521	1.78257	-2.19225	0.0379994	0.456162	0.552775	-0.0122227	0.556258	-0.168717	0.758179	0.00840695	0.0371673	0.166462	0.767282
BTG1	15	<10	-2.80204	0.645663	0.945521	0.0606859	0.538499	0.702883	0.207397	0.844683	0.00635027	0.791273	0.110997	0.862591	0.00920177	0.0582698	0.396552	0.561975
ABL1	23	<10	-10.5505	0.646833	0.945521	2.61801e-05	-1.35248	0.164078	0.44496	0.558877	0.0211879	0.277017	0.510178	0.34952	0.010564	0.00110529	0.6406	0.270802
DIS3	17	<10	-3.62654	0.650785	0.945521	0.026608	-0.412232	0.721466	-20.7435	0.999069	0.0384849	0.0927027	1.38738	0.0727315	0.00647773	0.283646	-0.442705	0.419419
ARID1A	2362	69	-0.0689584	0.651907	0.945521	0.933365	2.09475	1.0171e-55	-0.102827	0.293869	0.00722107	0.000274119	0.228538	1.69569e-05	0.0531581	3.89978e-96	0.0554767	0.284706
MLH1	123	<10	-0.347931	0.652835	0.945521	0.706148	0.471195	0.34016	-0.880229	0.135506	0.0144446	0.0943615	-0.0767616	0.729254	0.0190571	0.000298961	-0.114027	0.610081
MYD88	19	<10	-1.85839	0.657532	0.945521	0.155924	0.303449	0.825238	0.216712	0.837614	0.0431161	0.0750843	0.328723	0.598852	-0.150284	0.21085	-0.431096	0.470136
NFKBIA	64	<10	-0.437382	0.659763	0.945521	0.645724	-1.92875	0.000248268	-0.982444	0.173546	-0.00300689	0.774271	-0.0132702	0.961849	0.00702335	0.0208729	0.40037	0.182066
ATRX	292	<10	-0.186717	0.679399	0.953992	0.829678	-2.73738	4.89425e-25	0.238935	0.266498	0.00955353	0.0769678	0.0818199	0.55861	0.0207329	5.32881e-08	0.0973667	0.500059
NTRK2	11	<10	-1.68431	0.680523	0.953992	0.185573	0.751662	0.620334	-20.4702	0.999115	0.0120358	0.636949	-0.0382257	0.953966	0.000210213	0.995696	-0.23399	0.720726
FLT1	24	<10	0.45426	0.683631	0.953992	1.57501	0.735827	0.482073	0.255539	0.733744	0.00602525	0.729146	-0.849692	0.0692273	0.00905884	0.0530386	0.284363	0.564565
FGF6	14	<10	-3.63746	0.683798	0.953992	0.0263192	2.31094	0.211615	0.425019	0.690532	0.0122205	0.636225	0.292355	0.677386	0.00706231	0.567686	-0.233586	0.720973
FGF23	16	<10	-9.67335	0.695652	0.953992	6.29384e-05	-0.856145	0.459436	0.719843	0.354348	0.0294341	0.193036	0.125515	0.829565	-0.003897	0.924478	-0.136736	0.813391
KRAS	847	21	-0.0994938	0.698112	0.953992	0.905296	0.237124	0.181114	-0.780869	0.000148413	0.0344765	1.34544e-26	0.459742	9.58373e-08	0.0115678	0.000125651	-0.0541079	0.510746
JAK1	71	<10	-0.441616	0.699435	0.953992	0.642997	-1.66405	0.00358827	-1.4179	0.161379	0.031981	0.00688792	-0.266991	0.370336	0.0216127	2.8351e-05	0.219854	0.497574
FANCG	47	<10	-0.458932	0.701106	0.953992	0.631958	-0.662168	0.330161	0.236922	0.656614	0.00254948	0.84177	-0.0117645	0.972149	0.00912694	0.000996122	0.125325	0.717286
MST1R	12	<10	-2.67276	0.710272	0.953992	0.0690616	2.00427	0.353385	0.828697	0.452436	-0.00698663	0.820256	1.29724	0.234921	0.00872546	0.230551	0.344152	0.683636
RAD51C	70	<10	-0.344484	0.715085	0.953992	0.708586	-0.847484	0.132206	0.0618229	0.895871	-0.00604397	0.568214	-0.292621	0.295327	0.00886406	0.00101215	0.288371	0.330381
MYCN	12	<10	-5.52847	0.716295	0.953992	0.00397204	-1.76378	0.132292	-20.7902	0.999076	-0.0167652	0.486848	0.833656	0.228468	0.00760807	0.137537	-0.665887	0.275895
CASP8	222	<10	-0.189575	0.716554	0.953992	0.827311	-0.75147	0.0222233	-0.590886	0.104976	-0.00173912	0.780997	-0.08433	0.605056	0.0224587	2.15094e-08	0.331439	0.0580834
FUBP1	64	<10	-0.387301	0.724143	0.958424	0.678887	-1.64389	0.00461427	-0.31909	0.595138	0.0252146	0.0360414	0.668857	0.0445727	0.00498899	0.251309	-0.0795879	0.797319
ERBB3	456	14	0.106411	0.728821	0.958975	1.11228	0.710814	0.00380179	0.495815	0.002447	0.0348916	1.62084e-16	-0.0478122	0.654018	0.0070691	0.00182331	-0.117237	0.278468
ERCC4	12	<10	-9.26308	0.742855	0.962546	9.48624e-05	-0.00367255	0.997969	0.376865	0.724148	0.0433339	0.106867	-1.20003	0.102664	0.0111529	0.0284212	-0.891997	0.191981
EPHA3	54	<10	0.282143	0.743177	0.962546	1.32597	-0.65243	0.312964	-0.562098	0.439926	0.0185073	0.131484	-0.197826	0.535623	0.0104097	2.31201e-05	0.326002	0.348212
STK11	420	11	0.105913	0.75061	0.962546	1.11173	-1.99746	2.88526e-20	-0.902666	0.00151354	0.0192821	1.41925e-05	0.116923	0.309534	0.00627638	0.00646812	-0.251932	0.0276651
NTRK1	34	<10	0.335597	0.756984	0.962546	1.39877	-0.837743	0.324627	-0.0188702	0.979733	0.0140747	0.381228	-0.450981	0.282744	-0.0205282	0.651297	0.12475	0.776141
HSD3B1	14	<10	-5.9933	0.762184	0.962546	0.00249542	-1.22955	0.358669	-20.3734	0.999097	0.0190414	0.483327	0.942862	0.247579	0.00365224	0.81655	0.622097	0.442292
SMAD4	530	14	-0.0930411	0.767389	0.962546	0.911156	1.28834	2.3737e-07	0.0373122	0.841826	0.00875969	0.0278464	0.176735	0.0945398	0.0294179	6.2053e-20	0.296976	0.006606
ZNF703	11	<10	-7.57572	0.774389	0.962546	0.000512752	1.84081	0.341261	-19.967	0.999097	0.0302611	0.290951	1.43776	0.180649	0.0118868	0.00314295	0.496423	0.540038
FLCN	58	<10	-0.290746	0.781616	0.962546	0.747706	-0.211433	0.747405	0.117898	0.823626	0.0106542	0.376705	0.183496	0.567042	0.00866906	0.00255811	-0.0214286	0.946191
MAP2K1	58	<10	-0.272377	0.785811	0.962546	0.761567	-1.04493	0.0779759	-22.1635	0.999037	-0.0111561	0.332202	0.607532	0.0624751	0.00684524	0.042655	0.55027	0.102875
ALK	67	<10	-0.244868	0.793612	0.962546	0.782808	0.260388	0.680161	-0.83564	0.248459	-0.0135354	0.224485	0.356879	0.239788	0.0148764	0.000106613	-0.0992467	0.730873
MCL1	47	<10	-0.276034	0.79853	0.962546	0.758787	0.0330714	0.96387	0.945251	0.0262163	-0.00560846	0.662545	-0.290831	0.386503	0.00703588	0.155456	0.372229	0.305461
ATM	777	24	-0.0648843	0.799858	0.962546	0.937176	1.51577	9.50056e-13	0.301809	0.0312344	0.00798928	0.0152047	0.112047	0.196481	0.0178573	3.22653e-08	0.126279	0.15048
ESR1	4321	114	0.0539342	0.800511	0.962546	1.05542	145.211	0	-0.0613333	0.719952	0.0194975	2.18136e-12	1.62147	4.52627e-82	0.0287646	4.93267e-06	-0.0904507	0.208029
FAM123B	110	<10	-0.17291	0.810834	0.962546	0.841214	0.300643	0.546507	0.0148676	0.970241	0.00967656	0.273911	0.465049	0.056167	0.0107918	1.3112e-05	-0.534638	0.0155975
TGFBR2	31	<10	0.267447	0.812995	0.962546	1.30662	0.630449	0.506088	-0.694668	0.498439	0.0118716	0.465847	0.469478	0.3041	0.0114928	9.69895e-06	-0.398094	0.331759
NRAS	85	<10	-0.192884	0.815783	0.962546	0.824577	-0.944328	0.05707	-1.84528	0.067365	0.0157792	0.10466	0.16639	0.515164	0.00716159	0.0129039	-0.186938	0.45738
RET	66	<10	-0.219259	0.81704	0.962546	0.803114	1.15469	0.107582	-0.645212	0.373871	0.00316917	0.777995	0.841751	0.0147335	0.00692842	0.0924516	0.696018	0.0421203
RBM10	108	<10	0.147608	0.818777	0.962546	1.15906	-0.640859	0.171631	0.457904	0.180454	0.0249087	0.00574302	0.471157	0.0536291	0.00645672	0.0419417	0.0957045	0.687991
GNAS	123	<10	0.132178	0.826766	0.962546	1.14131	0.282739	0.538451	-0.446928	0.333116	0.0328743	6.90638e-05	-0.101007	0.628575	0.00749979	0.00916661	-0.259793	0.214362
PRDM1	70	<10	-0.190206	0.828572	0.962546	0.826788	-1.05958	0.0502393	0.0089254	0.984888	0.00758143	0.467514	-0.204878	0.452641	0.00961926	7.13231e-05	-0.0695451	0.801355
ERBB4	126	<10	-0.139774	0.829525	0.962546	0.869555	0.41214	0.376008	0.481141	0.123169	0.0100688	0.215617	0.38154	0.0831262	0.017968	0.000675072	0.0747773	0.726631
CREBBP	524	15	-0.0669478	0.831513	0.962546	0.935244	-1.44341	6.56806e-13	-0.897028	0.000471819	-0.00168073	0.671934	-0.14873	0.14923	0.0259762	6.40034e-14	0.058992	0.577441
JAK3	32	<10	0.215093	0.846347	0.962546	1.23998	-1.62347	0.0411784	0.337063	0.586606	0.00948805	0.545796	-0.0135502	0.973736	0.00740731	0.0581419	0.235431	0.58721
KLHL6	22	<10	0.228867	0.850214	0.962546	1.25717	0.571358	0.583311	0.699842	0.270644	-0.00889487	0.615167	-0.00365838	0.993782	0.0110267	0.000194416	0.0960447	0.839597
CUL3	97	<10	-0.138627	0.858596	0.962546	0.870553	-1.41066	0.00202299	-0.523898	0.310344	0.0328715	0.000523768	0.529204	0.0375585	0.010969	0.000102441	-0.307005	0.195244
SMAD2	101	<10	-0.137801	0.859612	0.962546	0.871272	0.777257	0.168731	0.315128	0.433448	0.0287187	0.00271879	0.114376	0.645891	0.0107594	1.06108e-05	0.130991	0.608188
RARA	17	<10	0.236759	0.875681	0.962546	1.26714	-0.709259	0.537852	-20.9481	0.999095	-0.0172135	0.432725	-0.0651497	0.909249	0.00323741	0.856528	-0.334139	0.552341
MLL	32	<10	0.178639	0.877127	0.962546	1.19559	0.706303	0.471914	0.563221	0.368641	0.00617396	0.706982	0.448655	0.326927	0.00916677	0.00919501	0.302446	0.505105
XPO1	44	<10	-0.170165	0.878087	0.962546	0.843525	0.267039	0.729139	1.31025	0.00146337	0.028328	0.0386282	-0.180662	0.606227	0.0118584	1.98681e-06	-0.0671651	0.850702
CHEK2	174	<10	0.0742764	0.881699	0.962546	1.0771	1.64948	0.000224391	0.267732	0.363786	0.00896274	0.182722	-0.00608338	0.972485	0.00819788	0.00348974	0.263657	0.156453
HRAS	216	<10	-0.0686214	0.891012	0.962546	0.93368	0.78377	0.0306028	-1.93463	0.00661235	0.0323726	1.68143e-07	-0.576534	0.000218154	0.00946792	4.1296e-05	-0.1148	0.477137
SMARCA4	283	<10	-0.0645449	0.892501	0.962546	0.937494	-5.82066	2.89396e-79	-0.0704388	0.780203	0.0192998	0.000879003	0.881565	2.88855e-08	0.0199463	3.00713e-06	0.249514	0.11018
CTCF	240	<10	0.0613539	0.892773	0.962546	1.06328	0.705922	0.0469063	-0.576431	0.113201	0.016517	0.00647808	-0.0355162	0.820026	0.0220317	3.44584e-08	0.0425603	0.790344
NBN	93	<10	-0.0991237	0.898823	0.962546	0.905631	-0.593421	0.264866	0.574157	0.114812	-0.00472983	0.633628	0.324528	0.227427	0.0131685	5.90782e-05	0.556481	0.0543553
MLL2	710	22	-0.0350136	0.898994	0.962546	0.965592	-1.88209	5.2172e-28	-0.751584	0.00035912	0.0159658	4.52739e-06	-0.140017	0.11781	0.0257511	1.93357e-15	0.0932591	0.317801
STAT3	47	<10	-0.153548	0.899632	0.962546	0.857659	0.0269117	0.973313	-0.152019	0.836336	0.0376929	0.0104294	-0.350658	0.340435	-0.00936865	0.768088	0.196392	0.6247
SOX9	203	<10	-0.064655	0.901316	0.962546	0.937391	0.57444	0.133889	0.132675	0.651089	0.0258609	0.000111188	0.300721	0.0883197	0.0176628	0.000134199	-0.13115	0.439679
CBFB	712	18	-0.0290628	0.912604	0.962546	0.971355	2.51205	5.65354e-24	-0.605877	0.0058006	0.0209796	5.64715e-10	-0.0975723	0.261938	0.0052898	0.0710184	0.244297	0.00852772
PIK3C2B	21	<10	0.148795	0.913965	0.962546	1.16044	-1.32822	0.172562	-0.498868	0.629392	-0.00436758	0.817782	-0.348171	0.485658	0.00788616	0.0824237	-0.372601	0.448289
TET2	503	13	0.0361237	0.914308	0.962546	1.03678	-0.2563	0.265256	0.0178525	0.92994	0.0550725	2.08223e-34	0.193574	0.0830544	0.00926076	0.000193937	0.251254	0.0357878
ACVR1B	139	<10	0.0599045	0.917473	0.962546	1.06174	-0.0323747	0.940671	-0.113841	0.758864	-0.0126291	0.109229	-0.0567594	0.781809	0.0212496	1.37307e-05	-0.019764	0.923702
CCND1	38	<10	-0.11431	0.919592	0.962546	0.891981	0.0596033	0.937735	-0.273987	0.708773	0.0291757	0.0364065	0.474083	0.213862	0.00879797	0.00346559	0.246556	0.515447
VHL	66	<10	0.080711	0.923199	0.962546	1.08406	-0.262702	0.673383	-0.0225599	0.965817	-0.00703852	0.536192	0.682455	0.0386912	0.00881504	0.00125244	0.485398	0.137344
FANCC	67	<10	-0.081726	0.923662	0.962546	0.921524	-1.67923	0.00179468	-0.564285	0.343831	-0.00654252	0.539925	0.104109	0.711763	0.00663154	0.0466034	0.0434105	0.878896
CEBPA	33	<10	-0.108991	0.927258	0.962546	0.896738	-0.556833	0.468846	-0.245067	0.739233	0.0178174	0.223242	0.0350834	0.926936	0.00938502	0.00081318	-0.331136	0.376093
XRCC2	42	<10	-0.0893492	0.94011	0.962546	0.914526	-0.880612	0.242431	-0.241062	0.743311	0.0237578	0.10732	0.209153	0.588768	0.00705787	0.0772483	-0.0715	0.852378
KDM5C	192	<10	0.0375832	0.940577	0.962546	1.0383	-0.29918	0.40547	0.253141	0.358631	0.0200897	0.0027313	0.126713	0.468344	0.00851246	0.000252335	-0.193004	0.262042
ERBB2	1403	46	0.0135914	0.941348	0.962546	1.01368	1.08377	5.11577e-13	0.916943	1.46906e-26	0.0282769	5.93402e-30	0.164937	0.0103108	0.0115641	1.87575e-05	0.0148152	0.817994
BRIP1	130	<10	-0.042915	0.944013	0.962546	0.957993	-0.696669	0.0873062	-0.650759	0.157557	0.00540686	0.488961	0.478008	0.025822	0.0113778	0.000149103	-0.0917937	0.650939
PMS2	112	<10	0.0424793	0.947987	0.962546	1.04339	-0.572803	0.207094	-0.231206	0.587356	0.0126528	0.143099	0.360427	0.120912	0.00708402	0.0117309	-0.243853	0.269518
PDGFRB	38	<10	0.0723106	0.949712	0.962546	1.07499	-0.0566143	0.947066	-0.0838282	0.909831	0.0203907	0.184745	0.392567	0.342652	-0.0358424	0.443757	0.10387	0.800054
CDKN2A	521	16	-0.0172732	0.955426	0.963891	0.982875	-0.957635	3.72553e-06	0.150389	0.373764	0.011242	0.0053791	0.189225	0.0733379	0.0222571	2.68238e-11	-0.0716436	0.494377
TSC2	185	<10	-0.0254518	0.961161	0.963891	0.974869	-1.44649	2.11783e-05	-0.0684516	0.822084	0.00143559	0.833074	0.461669	0.0121181	0.017536	0.000136279	-0.106557	0.544619
MAP2K4	990	26	-0.0105857	0.963891	0.963891	0.98947	9.71474	2.65455e-69	0.52204	0.000130164	0.00443675	0.137807	-0.162559	0.0386786	0.0220762	1.14125e-16	0.118138	0.137197
ALOX12B	<10	<10
AURKA	<10	<10
MPL	<10	<10
PARP1	<10	<10
RPTOR	<10	<10
SOCS1	<10	<10
ZNF217	<10	<10
BCL6	<10	<10
CD79A	<10	<10
GATA6	<10	<10
GSK3B	<10	<10
IRF4	<10	<10
AKT3	<10	<10
FGF12	<10	<10
GNAQ	<10	<10
PRKCI	<10	<10
SDHD	<10	<10
CCNE1	<10	<10
CYP17A1	<10	<10
FAM46C	<10	<10
GNA11	<10	<10
LTK	<10	<10
MEF2B	<10	<10
MERTK	<10	<10
PPARG	<10	<10
H3F3A	<10	<10
PARP2	<10	<10
CDK8	<10	<10
FGF10	<10	<10
IRS2	<10	<10
SRC	<10	<10
ARFRP1	<10	<10
C17orf39	<10	<10
CCND2	<10	<10
CD79B	<10	<10
CDK4	<10	<10
ERG	<10	<10
TYRO3	<10	<10
AURKB	<10	<10
BCL2L2	<10	<10
CDK6	<10	<10
FGF19	<10	<10
IKBKE	<10	<10
MDM2	<10	<10
MITF	<10	<10
REL	<10	<10
SYK	<10	<10
VEGFA	<10	<10
BCL2L1	<10	<10
CRKL	<10	<10
CUL4A	<10	<10
MKNK1	<10	<10
SOX2	<10	<10
CD274	<10	<10
FGF4	<10	<10
FOXL2	<10	<10
MYCL1	<10	<10
NKX2-1	<10	<10
PARP3	<10	<10
PDCD1LG2	<10	<10
PDK1	<10	<10
RAD52	<10	<10
TERC	<10	<10
