# Supplementary material for: Association between ancestry and tumor somatic mutations in a large national cohort of women with breast cancer
Source: NPJ Breast Cancer. 2025 Oct 29;11:117. doi: 10.1038/s41523-025-00815-x (PMC12572180; doi:10.1038/s41523-025-00815-x)
Supplement: Supplementary file 4 — Supplementary Data 1d [file 41523_2025_815_MOESM4_ESM.xlsx]

## Sheet: sv_EUR
Supplementary Data 1d: Short variant mutations associated with European ancestry
alteration	n	n_in_EUR	EUR_coef	EUR_pvalue	EUR_fdr_bh	EUR_odds_ratio	HR_prob_coef	HR_prob_pvalue	HER2_status_coef	HER2_status_pvalue	patient_age_coef	patient_age_pvalue	metastasis_coef	metastasis_pvalue	tmb_coef	tmb_pvalue	F1CDx_coef	F1CDx_pvalue
GATA3	4020	2750	-0.560622	1.3258e-20	2.98304e-18	0.570854	12.7928	1.50178e-278	-0.00422909	0.961438	-0.0290186	5.642e-71	-0.0606492	0.156467	-0.000772775	0.830411	0.105058	0.0125715
CDH1	4613	3767	0.541455	5.76691e-17	6.48778e-15	1.71851	2.8863	4.91366e-164	-0.640525	9.8537e-13	0.0311315	1.24585e-94	0.0693997	0.0698437	0.0286981	6.56592e-39	0.00652216	0.864618
TBX3	1456	1160	0.432498	5.33855e-05	0.00292963	1.5411	2.18293	5.66965e-38	0.0503926	0.667437	0.0228185	2.48896e-20	0.00134521	0.982975	0.0107177	9.97173e-06	0.0467414	0.465162
RAD54L	38	21	-1.92438	6.0542e-05	0.00292963	0.145967	1.04978	0.260972	-0.0657404	0.929229	0.015578	0.309604	0.583284	0.172195	0.00676367	0.317214	0.43489	0.323561
SF3B1	731	518	-0.491293	7.6791e-05	0.00292963	0.611835	3.13431	5.35534e-31	-1.02417	0.000171701	0.0350018	5.72395e-24	-0.0971065	0.263855	0.00380735	0.341471	0.217021	0.0197752
TP53	20734	13921	-0.273766	7.81235e-05	0.00292963	0.76051	-18.928	0	0.443861	1.98497e-08	-0.00963011	8.4203e-08	0.324103	4.79117e-12	0.0268053	1.452e-17	0.0220516	0.639613
PIK3CA	14066	10659	0.135353	0.00074319	0.0238883	1.14494	3.88275	0	0.308332	2.54892e-11	0.0184621	3.04545e-72	-0.0794798	0.00263741	0.0440494	6.76942e-78	-0.0107607	0.685591
EGFR	223	138	-0.68507	0.00168742	0.0474588	0.504055	0.172446	0.623542	-0.214097	0.495994	0.0142806	0.0235845	-0.0619825	0.702181	0.0126595	0.000197699	0.014351	0.931193
SDHB	24	14	-1.75105	0.00222039	0.0555097	0.173591	-2.03675	0.0192755	-0.660922	0.520822	0.0191441	0.289261	0.751816	0.131643	0.00779122	0.0318168	0.256603	0.603954
BRCA1	748	461	-0.352685	0.00285994	0.0643486	0.702799	-2.62747	6.66767e-55	-1.48363	1.72324e-08	-0.0347871	3.94431e-24	0.0772732	0.376574	0.00775046	0.00187858	-0.107594	0.215248
BARD1	114	74	-0.872155	0.00339137	0.0693688	0.41805	-1.66765	0.000186787	-0.670323	0.192551	-0.00229243	0.795127	-0.256305	0.266531	0.0115672	4.70109e-05	0.0845829	0.720705
PIK3R1	1157	844	0.313486	0.00501717	0.0880379	1.36819	-6.51436	0	-0.852929	2.31883e-07	0.0310374	6.01939e-27	0.0638718	0.381614	-0.000629491	0.815935	0.0705601	0.351357
PMS2	112	65	-0.825622	0.00508663	0.0880379	0.437962	-0.484696	0.289252	-0.241381	0.57093	0.0161955	0.0636968	0.405512	0.0819885	0.00724761	0.00999086	-0.26664	0.22745
FANCG	47	25	-1.18293	0.00548556	0.0881608	0.306378	-0.524367	0.445579	0.219005	0.680961	0.0079751	0.53762	0.0567306	0.866743	0.00940132	0.000696165	0.0889906	0.79715
PTEN	2996	2209	0.189514	0.00614401	0.0921601	1.20866	-0.983697	1.05594e-27	-1.2632	4.8736e-23	0.00412679	0.0174846	-0.0621739	0.166106	0.00987097	2.56778e-05	0.0508056	0.268208
MCL1	47	17	-1.1433	0.00774861	0.106753	0.318766	0.172595	0.814781	0.931749	0.0282892	-0.000584301	0.964188	-0.228703	0.497101	0.00735193	0.137559	0.337466	0.352908
NOTCH1	607	398	-0.358753	0.00806578	0.106753	0.698547	-1.31339	4.894e-12	-0.48193	0.0160097	0.00581554	0.122419	-0.0812564	0.40118	0.0158899	5.48221e-06	-0.150451	0.121588
MLH1	123	100	1.18723	0.0100441	0.125551	3.27798	0.386004	0.43401	-0.873358	0.138622	0.0110109	0.207442	-0.1189	0.592299	0.0185095	0.000298034	-0.0971336	0.664354
ESR1	4321	3411	0.274786	0.0123861	0.146677	1.31625	145.164	0	-0.063134	0.711945	0.0183304	7.30462e-11	1.60743	2.01501e-80	0.0287242	5.03335e-06	-0.0823299	0.25233
MRE11A	64	40	-0.96294	0.0131914	0.148404	0.381769	0.804109	0.24388	0.764426	0.0655078	0.0233678	0.0445669	0.125158	0.680175	0.0102543	0.00015044	0.608592	0.0788049
BRAF	304	243	0.531406	0.0264311	0.271633	1.70132	0.59133	0.0548229	-0.821809	0.023051	0.0309687	8.75164e-09	0.33084	0.0194665	0.00975711	7.11367e-05	0.281309	0.052407
MTOR	150	123	0.813619	0.0275754	0.271633	2.25606	1.25951	0.00925285	-1.46305	0.0408152	0.00762628	0.31906	-0.0476319	0.810442	0.0113632	2.37572e-05	0.319555	0.131633
CHEK1	18	<10	-1.49865	0.0293613	0.271633	0.223432	-2.03103	0.0577269	0.458902	0.549986	-0.00640997	0.761579	-0.081628	0.881983	0.00880283	0.0299543	0.116085	0.836625
SUFU	45	30	-0.983723	0.031327	0.271633	0.373916	0.193696	0.79875	-0.348236	0.634309	0.0183947	0.176736	-0.215862	0.537993	0.0146714	1.00071e-05	0.223748	0.551
NF2	169	108	-0.541611	0.0318371	0.271633	0.58181	-0.716447	0.0570407	-0.293459	0.424726	0.00656265	0.357402	-0.167837	0.365375	0.00909663	0.000132856	0.505258	0.0151877
SPEN	890	686	0.282564	0.0321411	0.271633	1.32653	1.71365	3.90072e-17	-0.259562	0.117593	0.0139257	9.92005e-06	-0.0369668	0.647101	0.0323285	8.38716e-29	0.0369139	0.651451
FBXW7	321	219	-0.392045	0.0335321	0.271633	0.675673	-1.82615	4.98734e-13	-0.85698	0.00822463	0.0179765	0.00049583	-0.110146	0.403198	0.0152395	0.000157427	-0.126461	0.344052
PALB2	331	210	-0.387751	0.0338032	0.271633	0.678582	0.707091	0.0168433	-0.454316	0.100861	-0.00431437	0.391836	0.0459093	0.72695	0.00860371	0.000263556	-0.243629	0.058079
SOX9	203	164	0.639543	0.0383396	0.297462	1.89561	0.524232	0.171302	0.139377	0.634735	0.0237964	0.00043403	0.274115	0.12095	0.0172828	0.000150454	-0.121809	0.473266
IDH2	32	20	-1.07575	0.0427363	0.310384	0.341042	2.20312	0.0575194	-0.435867	0.671081	0.0877751	9.66481e-07	0.774271	0.0989659	0.000389156	0.986938	0.143133	0.746358
EP300	280	187	-0.402668	0.0438455	0.310384	0.668534	-0.891609	0.00175007	0.0234977	0.922896	0.00616226	0.271092	0.0719218	0.61756	0.0327544	1.68272e-17	-0.0346786	0.81069
GATA4	15	14	21.5371	0.0441436	0.310384	2.25644e+09	0.531707	0.674631	0.782207	0.313309	0.0202666	0.368015	0.33016	0.582765	0.0097572	0.33795	-0.449722	0.413509
ABL1	23	14	-1.26081	0.0491736	0.329487	0.283425	-1.23062	0.211304	0.41179	0.588432	0.0280682	0.154996	0.612191	0.261872	0.010181	0.000318221	0.601088	0.302344
TIPARP	11	<10	-1.65242	0.051819	0.329487	0.191586	0.500069	0.751207	0.546781	0.610562	0.0331602	0.22473	0.34021	0.637594	0.0078302	0.372516	21.6442	0.998787
BCORL1	184	149	0.581826	0.0526623	0.329487	1.7893	-0.61046	0.0831105	-0.214821	0.515331	0.010398	0.123211	0.183787	0.299044	0.00866882	0.000191049	-0.111925	0.519117
WT1	60	39	-0.77934	0.052718	0.329487	0.458709	0.0829563	0.899809	0.051897	0.921564	0.00429173	0.715796	0.0362047	0.906133	0.00448448	0.575935	0.254889	0.431545
RAD51B	29	18	-1.10003	0.0573306	0.341065	0.332863	-0.0439551	0.96393	0.240676	0.748411	0.0173375	0.325036	0.361466	0.445217	0.00797831	0.085095	1.17512	0.0611465
HRAS	216	172	0.523783	0.059467	0.341065	1.6884	0.734719	0.0427295	-1.92835	0.00678977	0.0307146	8.98998e-07	-0.598197	0.000128908	0.00941259	4.5346e-05	-0.106509	0.509897
MSH6	201	141	-0.449726	0.0595359	0.341065	0.637803	-0.341184	0.325356	0.0939323	0.741047	0.014142	0.0356278	0.121452	0.479223	0.0444753	1.74619e-29	-0.236978	0.158407
IRF2	53	34	-0.790692	0.0626145	0.341065	0.453531	-0.389188	0.554399	-0.113432	0.850649	0.0350738	0.00528892	-0.446496	0.15772	0.0186569	0.00325725	0.249323	0.471338
SDHA	75	50	-0.6644	0.0626903	0.341065	0.514582	-0.705055	0.188938	-0.0331804	0.943706	0.015033	0.143772	0.0653358	0.807074	0.00866238	0.000813895	0.132716	0.631376
HNF1A	46	31	-0.812392	0.064679	0.341065	0.443795	-1.09373	0.0928251	-21.9095	0.999047	0.0147492	0.249839	0.076095	0.821258	0.0103311	2.5371e-05	0.479315	0.199414
GRM3	73	47	-0.683523	0.0667692	0.341065	0.504835	-0.166393	0.775147	-0.146199	0.779396	0.0157026	0.140167	-0.772617	0.00669427	0.010568	1.9863e-05	-0.0274056	0.923379
ARID1A	2362	1739	-0.140458	0.0669406	0.341065	0.86896	2.10987	3.10743e-56	-0.10541	0.281859	0.00783326	9.50105e-05	0.235489	9.78578e-06	0.0532786	1.73424e-96	0.0525287	0.311261
ERBB2	1403	1082	0.183415	0.0708037	0.341065	1.20131	1.06667	1.25882e-12	0.91966	1.03793e-26	0.0276223	3.68725e-28	0.156488	0.0151719	0.011467	1.95328e-05	0.0178313	0.781893
TSC2	185	124	-0.438087	0.0720775	0.341065	0.64527	-1.40846	3.75096e-05	-0.0724266	0.811887	0.00326169	0.635955	0.485198	0.00856507	0.0179496	0.000106108	-0.11874	0.499835
KLHL6	22	19	2.31797	0.0728416	0.341065	10.1551	0.444694	0.668436	0.714251	0.261199	-0.0146879	0.411083	-0.0710843	0.87969	0.0110319	0.000223027	0.120381	0.800075
MAP3K1	2159	1704	0.154214	0.0735748	0.341065	1.16674	4.96675	1.84602e-128	-0.218013	0.063357	0.0231093	2.79668e-28	-0.079815	0.135526	0.00527481	0.0313165	0.00352782	0.947868
SPOP	56	49	1.21495	0.0742764	0.341065	3.37012	1.07332	0.1653	-21.844	0.999046	0.00854675	0.493915	0.556023	0.117683	0.00896149	0.00308673	0.113192	0.729991
HSD3B1	14	<10	-1.51549	0.076537	0.34233	0.2197	-1.07035	0.430619	-20.3853	0.999088	0.0276095	0.315417	1.04922	0.19877	0.00393456	0.789726	0.563931	0.48596
SDHC	26	19	-1.24473	0.0779809	0.34233	0.288019	-0.47515	0.676764	-0.217088	0.835577	0.0137027	0.534459	1.53744	0.0470802	0.00817363	0.0578879	-0.338081	0.535997
ASXL1	343	279	0.398775	0.0791162	0.34233	1.49	0.330612	0.253768	-0.302226	0.276176	0.0374741	1.99715e-12	0.136112	0.310503	0.0259286	4.87485e-14	0.16481	0.235921
PBRM1	218	170	0.460956	0.0827224	0.345847	1.58559	-1.05177	0.000712633	-0.155132	0.593564	0.0149085	0.0157754	0.373274	0.0231922	0.0098928	0.00024549	-0.0461056	0.772355
PIK3C2G	25	23	2.08095	0.0850553	0.345847	8.01204	-0.431425	0.652807	-0.514678	0.617547	-0.000969346	0.956604	-0.0227793	0.961126	0.00776876	0.0869003	0.559809	0.283425
KRAS	847	678	0.228866	0.0860564	0.345847	1.25717	0.216817	0.222045	-0.779217	0.000153235	0.0337186	4.82073e-25	0.449612	1.93291e-07	0.0114309	0.000132995	-0.0502431	0.541622
NBN	93	61	-0.599242	0.0860774	0.345847	0.549228	-0.533115	0.319193	0.569455	0.117606	-0.00209619	0.834715	0.356668	0.185902	0.0132705	5.92648e-05	0.540175	0.0619871
NF1	1896	1414	0.144014	0.0958078	0.349559	1.1549	-0.614727	5.41746e-08	-0.296401	0.0060324	0.0129011	3.31892e-09	0.256466	6.97166e-06	0.0336164	2.04571e-40	0.0289634	0.608215
MAP2K2	19	11	-1.31627	0.098841	0.349559	0.268134	-0.52072	0.684943	0.0710256	0.946483	0.0478158	0.0614982	0.684702	0.322182	0.00779092	0.126217	-0.899012	0.144313
DDR2	31	26	1.60913	0.0991538	0.349559	4.99847	-0.920563	0.272538	-21.3211	0.999058	0.00904569	0.579953	0.0776118	0.857895	0.00967268	0.000657244	1.04328	0.059447
KDM5C	192	150	0.486406	0.0995072	0.349559	1.62646	-0.338225	0.346899	0.259044	0.347474	0.0184103	0.00653776	0.104889	0.54915	0.00846873	0.000265263	-0.184155	0.284906
NTRK1	34	20	-0.893633	0.101123	0.349559	0.409167	-0.731578	0.393641	-0.0230758	0.975205	0.0176075	0.277967	-0.403713	0.337736	-0.0212203	0.648791	0.0973166	0.824488
CDKN1A	24	14	-0.958734	0.101691	0.349559	0.383378	0.299559	0.764232	0.979124	0.0829904	0.00704378	0.689092	0.371079	0.432282	0.00780971	0.129718	0.132587	0.776878
SETD2	354	281	0.356868	0.102048	0.349559	1.42885	0.79414	0.00668677	-0.86072	0.0118052	0.0287373	2.25287e-08	0.0688122	0.596644	0.0366562	1.81133e-26	-0.113998	0.375437
CREBBP	524	360	-0.239871	0.102116	0.349559	0.786729	-1.42255	1.67073e-12	-0.899364	0.000454979	-0.000668657	0.867669	-0.136036	0.188396	0.0261828	4.13846e-14	0.0518243	0.624772
CARD11	49	41	1.05965	0.102388	0.349559	2.88535	-0.531958	0.432002	1.22129	0.00152576	0.0248535	0.0524418	-0.227933	0.482927	0.00909776	0.0016359	-0.0560749	0.865808
CDKN1B	479	372	0.286946	0.102537	0.349559	1.33235	2.53799	7.37185e-17	-1.27156	0.000394527	0.0128268	0.0019627	-0.0844117	0.427417	0.0117487	1.19988e-05	0.0270256	0.802808
FANCC	67	41	-0.596648	0.111448	0.37001	0.550654	-1.62347	0.00270305	-0.568949	0.339736	-0.00401073	0.710621	0.136695	0.628661	0.00672665	0.0436	0.0238415	0.933356
TET2	503	406	0.294586	0.112111	0.37001	1.34257	-0.279875	0.224051	0.0222257	0.912833	0.0540604	1.16631e-32	0.179103	0.109739	0.0091748	0.000192528	0.255563	0.0328057
FGFR4	128	102	0.625744	0.11347	0.37001	1.86964	0.0809231	0.863498	-22.6744	0.999006	0.0169177	0.0496855	1.0726	8.10575e-05	0.0109636	5.23428e-05	0.13474	0.548835
KEAP1	246	197	0.394133	0.121207	0.389594	1.4831	-1.27806	1.92324e-05	-0.336129	0.263841	0.00983501	0.102577	0.53277	0.00117262	0.00909613	0.000329495	-0.191731	0.210092
MYCN	12	<10	-1.18549	0.133296	0.418529	0.305598	-1.66502	0.159784	-20.814	0.999073	-0.0107266	0.66159	0.912623	0.188012	0.00747418	0.139013	-0.715274	0.241877
PDGFRA	45	34	0.991927	0.133929	0.418529	2.69642	0.977598	0.22913	-1.04822	0.302756	-0.00112112	0.932041	-0.25891	0.448524	0.0105378	0.000252599	0.708312	0.0792755
CUL3	97	80	0.629173	0.144776	0.444129	1.87606	-1.45242	0.00146279	-0.518638	0.315211	0.0308301	0.00127541	0.500692	0.0495802	0.0108817	9.81096e-05	-0.296555	0.211204
FANCL	33	22	-0.863511	0.146069	0.444129	0.421679	-1.72069	0.0493749	0.046	0.950958	0.00463557	0.789932	-0.13897	0.760967	0.0113011	8.36539e-06	-0.411826	0.356166
ATRX	292	207	0.309387	0.16033	0.480991	1.36259	-2.75919	2.01979e-25	0.238046	0.26819	0.0085207	0.117928	0.0666142	0.634872	0.0204873	7.95586e-08	0.104372	0.47009
PRKAR1A	44	30	-0.644773	0.165424	0.485408	0.524782	-0.125741	0.863641	-0.000509214	0.999331	0.0036102	0.787102	0.254585	0.474056	0.00734258	0.0721091	0.252165	0.490499
ERBB3	456	359	0.243674	0.166118	0.485408	1.27593	0.688451	0.00510123	0.500739	0.00220995	0.033998	1.67778e-15	-0.0595888	0.577371	0.00703207	0.00192381	-0.113178	0.295689
FGFR2	338	270	0.287971	0.176811	0.510033	1.33372	1.61692	7.40606e-07	-1.20278	0.00371479	0.0306502	1.41341e-09	0.398638	0.00323073	0.0122047	5.78491e-05	0.0637685	0.62384
AXIN1	35	22	-0.690543	0.183335	0.522157	0.501304	-0.929183	0.224932	0.182354	0.766542	0.0248452	0.0992426	0.0615641	0.873719	0.00831604	0.0116166	-0.538253	0.153793
RAC1	27	23	1.34254	0.187372	0.526983	3.82875	-0.628849	0.498301	-21.1601	0.999063	0.0184586	0.310135	1.01648	0.0717479	0.00732968	0.0793215	0.51935	0.315928
BRCA2	1041	720	-0.139873	0.193889	0.53804	0.869469	0.672929	6.21677e-05	-0.626994	0.000162532	-0.0259129	5.32861e-19	0.259563	0.000728673	0.0213686	2.52257e-12	0.0185219	0.804454
U2AF1	38	33	1.07745	0.196086	0.53804	2.93718	-0.764489	0.341542	-0.0419832	0.954728	0.0553407	0.000822091	-0.201177	0.611072	0.00365794	0.682869	-0.374846	0.347987
SMARCB1	71	53	0.624642	0.200335	0.538191	1.86758	-1.34127	0.0140836	-0.922422	0.20186	0.00307735	0.777593	0.138937	0.628866	0.0097433	4.95359e-05	0.00268346	0.992536
FAS	32	25	1.00814	0.200925	0.538191	2.7405	-1.6426	0.0411304	-0.795471	0.437249	0.0062513	0.695964	-0.489127	0.248101	0.00917882	0.00189189	0.00408848	0.992379
BAP1	273	183	-0.244687	0.218604	0.578658	0.782949	-1.45243	9.25057e-08	-0.653705	0.0354658	0.0122908	0.0234852	-0.210303	0.130755	0.00129506	0.814787	-0.428193	0.00191703
CBL	138	110	0.415665	0.225853	0.590893	1.51538	0.944703	0.0449856	0.331169	0.324098	0.0391563	8.73825e-07	-0.347073	0.0760422	0.0101235	3.10529e-05	0.585691	0.0123545
NTRK3	43	32	0.744311	0.238203	0.616043	2.10499	0.213586	0.783544	0.134939	0.82476	0.00394294	0.771413	0.0913247	0.79833	0.0037745	0.715081	1.01149	0.0252916
CASP8	222	147	-0.26892	0.246675	0.630702	0.764205	-0.726657	0.0276315	-0.59496	0.102538	-0.000528729	0.933415	-0.0699654	0.66875	0.0227198	1.5834e-08	0.323509	0.0644944
CDKN2B	28	15	-0.682243	0.253371	0.636028	0.505482	-0.452625	0.623508	-0.543467	0.597323	0.00956331	0.579232	0.6324	0.196771	0.00963402	0.00225349	2.45799	0.0166471
ERBB4	126	97	0.399855	0.254411	0.636028	1.49161	0.378922	0.416046	0.483288	0.121493	0.00871064	0.289241	0.364782	0.0981856	0.0177465	0.000651519	0.0817123	0.702596
FAM123B	110	86	0.435968	0.261416	0.643673	1.54646	0.264696	0.595679	0.0177512	0.964472	0.00825878	0.35536	0.447279	0.0667075	0.0107534	1.39839e-05	-0.527057	0.017209
CTNNA1	294	192	-0.217603	0.263739	0.643673	0.804445	-2.32017	1.48802e-18	-1.04493	0.00382661	-0.00489356	0.359708	-0.0852225	0.538469	0.0130258	0.00155819	0.0434413	0.758772
RAD51C	70	44	-0.426779	0.267218	0.643673	0.652607	-0.805052	0.15498	0.0550025	0.907269	-0.00415835	0.697993	-0.269467	0.336519	0.00892657	0.000920172	0.275036	0.353502
CDC73	52	38	-0.489247	0.268912	0.643673	0.613088	-0.515272	0.433594	-0.563757	0.438545	0.00590662	0.631504	-0.075765	0.814659	0.0119782	7.65937e-06	0.758775	0.0483286
EZH2	115	94	0.421923	0.274053	0.644228	1.52489	0.273074	0.583457	-0.805003	0.172684	0.0205485	0.0207377	-0.0691673	0.761192	0.00998632	3.35372e-05	0.123012	0.603764
FANCA	196	127	-0.260096	0.274871	0.644228	0.770978	-0.692026	0.0441108	0.250411	0.335395	-0.00794487	0.223029	0.0151123	0.928899	0.00710576	0.00590551	-0.118973	0.480239
AR	42	32	0.703497	0.28013	0.649786	2.02081	0.539903	0.498184	0.153212	0.801595	0.0212342	0.12622	0.029138	0.935176	0.0093318	0.00218051	-0.113389	0.749478
CCND3	15	12	-0.92671	0.283745	0.651456	0.395854	0.650195	0.657164	-20.3836	0.999072	0.0471765	0.0736491	1.84963	0.0808845	0.00962704	0.0168777	-0.602843	0.326547
NFKBIA	64	40	-0.400261	0.292977	0.66048	0.670145	-1.89552	0.000341465	-0.989408	0.170454	-0.00112291	0.915803	0.00978911	0.971939	0.00706884	0.020064	0.386663	0.197811
CDKN2A	521	381	0.169987	0.296054	0.66048	1.18529	-0.971554	2.76639e-06	0.151657	0.369642	0.0106182	0.00923428	0.181064	0.0874173	0.0221228	3.63145e-11	-0.0679615	0.517106
ALK	67	53	0.508754	0.296482	0.66048	1.66322	0.218492	0.729521	-0.83544	0.248572	-0.0152802	0.175122	0.337442	0.267027	0.0148455	9.88655e-05	-0.0882914	0.759812
MUTYH	49	34	-0.466742	0.315954	0.694481	0.627042	0.57265	0.446338	0.348902	0.512974	0.0204612	0.113424	-0.175525	0.596176	0.00906119	0.0052969	0.438272	0.237389
PAX5	95	74	0.409927	0.317918	0.694481	1.50671	-0.85235	0.0837668	-0.00682098	0.987336	0.0175917	0.0678063	0.0856527	0.730547	0.00646483	0.0514744	-0.218832	0.372218
CEBPA	33	27	0.674125	0.322242	0.697158	1.96232	-0.610608	0.426614	-0.239539	0.744891	0.0156981	0.287777	0.00679494	0.985855	0.00935328	0.000826809	-0.320015	0.3927
PTPN11	94	74	0.413856	0.328338	0.697749	1.51264	-0.0414475	0.936977	-0.35033	0.49887	0.0263363	0.00701821	0.68452	0.0132721	0.00947157	7.52131e-05	0.0729856	0.772682
MEN1	383	272	-0.17035	0.328717	0.697749	0.84337	5.71042	1.91179e-27	-0.836955	0.0139914	-0.0158472	0.000488481	0.325827	0.0101074	0.00754138	0.0242602	-0.0144427	0.902126
CTCF	240	175	-0.21926	0.339733	0.714393	0.803113	0.72873	0.0408346	-0.578314	0.111976	0.017349	0.00463415	-0.025212	0.872042	0.0222099	2.84156e-08	0.0379865	0.81249
ERCC4	12	<10	1.45632	0.34748	0.71918	4.29014	-0.126732	0.92979	0.378642	0.723014	0.0411494	0.129387	-1.23046	0.093545	0.0105927	0.0225864	-0.892722	0.191754
BRIP1	130	100	0.307277	0.348769	0.71918	1.35972	-0.721632	0.0767408	-0.648867	0.158732	0.00428704	0.587176	0.464131	0.0307816	0.0113348	0.000145395	-0.0849841	0.675522
EMSY	10	<10	-0.833842	0.353931	0.71918	0.434377	2.38209	0.181663	1.22686	0.130445	0.0219889	0.399712	0.312828	0.658365	0.0130066	0.000162821	-0.674625	0.295184
SMARCA4	283	207	0.204902	0.368811	0.71918	1.22741	-5.82844	1.2535e-79	-0.0705454	0.779862	0.0185329	0.00154529	0.870854	4.60196e-08	0.019771	3.81582e-06	0.254636	0.103337
XPO1	44	35	0.554703	0.370765	0.71918	1.74142	0.219887	0.775565	1.315	0.00140504	0.0266953	0.0534298	-0.204455	0.560439	0.0118188	2.18061e-06	-0.0609709	0.864376
PDGFRB	38	28	-0.490797	0.371114	0.71918	0.612138	-0.00369478	0.99656	-0.0879562	0.905388	0.0223511	0.149633	0.416517	0.315207	-0.0362175	0.443786	0.0912027	0.824067
DAXX	65	54	0.465727	0.377313	0.71918	1.59317	-0.844525	0.167091	-0.677889	0.350469	0.0230732	0.0560703	0.145372	0.643442	0.00966951	7.78237e-05	-0.174872	0.570159
MLL2	710	499	-0.11578	0.379168	0.71918	0.890671	-1.87285	1.29382e-27	-0.753029	0.000348953	0.0164529	2.93902e-06	-0.133744	0.13641	0.0258524	1.54349e-15	0.0901044	0.334744
JAK1	71	54	-0.37738	0.379362	0.71918	0.685655	-1.63588	0.00438722	-1.42818	0.158333	0.0338142	0.00473306	-0.244707	0.41331	0.0220247	2.23428e-05	0.210158	0.516798
FGFR3	75	57	-0.345259	0.381295	0.71918	0.708037	0.341201	0.571913	-0.764626	0.28984	0.0534817	1.38318e-06	-0.110501	0.680906	-0.00175135	0.919459	0.403546	0.192144
LYN	18	13	0.827667	0.381622	0.71918	2.28797	0.98412	0.421004	0.999744	0.124455	-0.00442861	0.824733	-0.192354	0.708597	0.00616185	0.551341	-0.00359186	0.994518
RET	66	51	0.432006	0.384168	0.71918	1.54034	1.11598	0.120227	-0.644851	0.374159	0.00162572	0.886538	0.825611	0.0168733	0.00685309	0.0969594	0.704301	0.0398512
KIT	48	35	-0.436978	0.386409	0.71918	0.645985	-0.656073	0.364085	-0.378907	0.605159	0.0160643	0.248965	0.120922	0.740557	0.0113947	4.54728e-06	-0.235628	0.5086
FGF6	14	13	1.24541	0.386759	0.71918	3.47436	2.2206	0.230632	0.426237	0.689902	0.00939232	0.71993	0.263998	0.707197	0.00678825	0.583167	-0.224718	0.731362
CSF1R	60	48	0.438174	0.394126	0.726352	1.54987	-0.374454	0.552753	-0.288153	0.631162	0.0154845	0.19367	-0.2065	0.497132	0.00780356	0.0190139	-0.595128	0.0469785
MYD88	19	17	1.07531	0.399111	0.726352	2.9309	0.226104	0.869265	0.218248	0.836551	0.0408472	0.0952817	0.297881	0.633951	-0.147962	0.214369	-0.420191	0.481882
DIS3	17	13	0.990758	0.400685	0.726352	2.69327	-0.479323	0.678282	-20.7479	0.999071	0.0362341	0.117293	1.35568	0.0796539	0.00629123	0.296309	-0.434362	0.428409
MYC	16	11	-0.759769	0.406648	0.726352	0.467775	-2.71515	0.0321577	0.247677	0.816565	0.0350014	0.205745	1.11555	0.169708	0.00335344	0.776374	0.642784	0.427889
FGF14	16	<10	-0.663648	0.406757	0.726352	0.514969	0.659983	0.623049	-0.00354615	0.997307	0.000566661	0.980298	-0.359327	0.544511	0.00747018	0.368201	-0.226915	0.701886
MST1R	12	<10	-0.845399	0.419684	0.73903	0.429386	2.10564	0.332429	0.810329	0.462517	-0.0022135	0.943397	1.34698	0.217833	0.00884991	0.222992	0.317331	0.70713
QKI	63	49	0.410861	0.420426	0.73903	1.50812	-0.923647	0.129299	-22.0626	0.999044	0.00784275	0.511391	0.262955	0.4087	0.0136001	0.000142839	0.530046	0.126573
IKZF1	44	28	-0.391608	0.438753	0.765267	0.675969	0.275243	0.724669	0.677956	0.167358	0.0122019	0.379936	0.220809	0.548072	0.00942384	0.00152867	-0.228674	0.517376
CDKN2C	18	11	-0.59162	0.460268	0.777484	0.55343	-2.02521	0.057267	-20.9263	0.99904	0.0208823	0.369977	1.55709	0.0458179	0.0057261	0.249858	-1.43513	0.0182961
ZNF703	11	<10	1.19411	0.460276	0.777484	3.30061	1.74772	0.367075	-19.973	0.999098	0.0277648	0.339624	1.4175	0.186254	0.0113669	0.00169915	0.497759	0.538874
CHEK2	174	123	-0.190666	0.460428	0.777484	0.826409	1.67084	0.000193224	0.266482	0.365916	0.0096785	0.154433	0.0019999	0.990973	0.00823664	0.00331442	0.259713	0.162879
POLE	35	28	0.525429	0.46184	0.777484	1.69118	-0.124459	0.882143	0.0198086	0.978662	0.0392149	0.0142299	0.436369	0.306599	0.0130196	2.4927e-06	0.502098	0.266214
MLL	32	26	0.540659	0.46576	0.777484	1.71714	0.659405	0.501801	0.569723	0.363089	0.00415212	0.802552	0.425509	0.353237	0.0091071	0.00976805	0.312264	0.49167
RICTOR	17	13	0.961775	0.468182	0.777484	2.61634	-2.05699	0.0883478	-20.2737	0.999074	0.0612624	0.0231593	-0.429647	0.517201	0.010745	0.000616393	0.793998	0.341597
APC	275	209	0.161267	0.469946	0.777484	1.175	-1.40881	3.01146e-07	-0.800902	0.0192604	0.0128434	0.0220864	0.1201	0.405303	0.0274272	5.70016e-13	-0.254315	0.0728112
CIC	170	122	0.201946	0.484295	0.786341	1.22378	-1.71467	1.32458e-06	-0.684468	0.103323	0.00388054	0.589945	0.257179	0.175655	0.010478	0.000267943	0.0506648	0.789869
POLD1	15	11	-0.561068	0.48844	0.786341	0.570599	0.981708	0.47835	-20.7027	0.999099	0.0116805	0.609768	0.769205	0.252387	0.00786249	0.196535	-0.196528	0.733343
AXL	29	21	0.601882	0.495683	0.786341	1.82555	-1.27604	0.180067	0.308844	0.682908	0.0456379	0.0216396	0.0954834	0.84665	0.00571863	0.31928	-0.675898	0.159391
ACVR1B	139	102	0.217095	0.496449	0.786341	1.24246	-0.0510328	0.906713	-0.11168	0.763266	-0.0134735	0.0906437	-0.0665229	0.745982	0.0210887	1.54593e-05	-0.0142413	0.945026
TGFBR2	31	25	0.500789	0.499303	0.786341	1.65002	0.584711	0.537382	-0.685488	0.504089	0.0100193	0.542441	0.447892	0.327637	0.0114598	1.0615e-05	-0.389475	0.342666
SNCAIP	13	<10	-0.559453	0.506362	0.786341	0.571522	0.230636	0.865173	0.042845	0.967638	-0.0200221	0.407981	0.277682	0.666024	0.00796499	0.198297	0.058281	0.926635
BRD4	140	110	0.206525	0.508306	0.786341	1.2294	-0.433613	0.286496	-0.492503	0.243213	0.00214729	0.780791	0.265098	0.193218	0.0184329	0.000167496	-0.0629886	0.751053
IDH1	36	28	-0.368736	0.513364	0.786341	0.691608	1.55783	0.116666	-0.673937	0.509924	0.0732706	5.33486e-06	-0.0356054	0.925035	-0.0659075	0.227407	-0.451942	0.229143
KDM6A	414	295	-0.111688	0.514119	0.786341	0.894323	-1.07059	3.01703e-06	-0.73189	0.00774916	0.0174249	0.000115411	-0.0400688	0.72988	0.00680882	0.0023581	-0.012318	0.917378
MAP2K4	990	744	-0.0781063	0.514373	0.786341	0.924866	9.72303	1.959e-69	0.521075	0.000133932	0.00475868	0.115697	-0.159436	0.0429232	0.0220913	1.11744e-16	0.116674	0.142242
FH	52	36	-0.335525	0.514445	0.786341	0.714963	0.464066	0.562132	-0.32734	0.655607	0.0017732	0.899155	0.622184	0.11786	0.0137814	8.82365e-06	-0.0550644	0.878488
GABRA6	30	21	-0.385873	0.517237	0.786341	0.679857	0.580081	0.537303	0.452393	0.468197	0.00620385	0.703472	0.543861	0.232712	0.0100544	0.00075256	-0.351602	0.38924
KDM5A	16	10	-0.487056	0.523429	0.790414	0.614433	0.022997	0.984665	-20.8856	0.999075	-0.0229107	0.292404	1.52311	0.0495495	0.00687674	0.244956	0.373198	0.531431
MSH2	113	87	0.229166	0.528162	0.792243	1.25755	-0.863227	0.0592911	0.177898	0.635254	0.0186789	0.0366442	-0.312462	0.167219	0.0210147	1.13159e-05	0.0777547	0.742577
BTG1	15	11	0.703739	0.533604	0.795106	2.0213	0.471447	0.738738	0.198366	0.851423	0.00470355	0.846529	0.0931007	0.884669	0.00899389	0.0635595	0.404019	0.554903
RARA	17	11	-0.463152	0.551977	0.813749	0.629297	-0.661011	0.567629	-20.9449	0.999094	-0.0154529	0.485949	-0.0439561	0.938856	0.00331521	0.853423	-0.349101	0.535025
EPHB1	51	37	-0.299031	0.553349	0.813749	0.741537	0.829664	0.295779	-0.288954	0.692976	0.0363582	0.00760274	0.407461	0.264284	0.012439	1.82576e-06	0.232347	0.523826
GNA13	12	<10	0.828609	0.56024	0.814879	2.29013	-1.88354	0.20487	0.606114	0.578937	0.00924899	0.754774	-0.0808952	0.91872	0.0105903	0.00180582	0.455134	0.592371
PRDM1	70	49	0.250559	0.561361	0.814879	1.28474	-1.0824	0.0457181	0.00836376	0.985836	0.00678443	0.519542	-0.215939	0.429675	0.00959148	7.45182e-05	-0.0642622	0.816289
MAP3K13	65	44	-0.24524	0.573384	0.821117	0.782517	-0.209012	0.737867	-0.732062	0.312681	0.0179148	0.124953	0.353271	0.25779	0.00787298	0.0101531	-0.0869755	0.772259
EPHB4	15	<10	-0.468403	0.5766	0.821117	0.626001	0.269943	0.837481	0.754802	0.336118	0.0127165	0.590894	0.353204	0.572191	0.00436843	0.780641	-0.923756	0.119439
BCOR	170	120	-0.147608	0.576681	0.821117	0.862769	-0.685334	0.0570207	-1.15717	0.0230248	0.0129626	0.064045	0.22381	0.22154	0.00947764	9.85809e-05	-0.515557	0.00321995
AKT1	1643	1207	0.0498338	0.582351	0.821117	1.0511	0.271943	0.0353123	-2.10895	5.37528e-15	0.0135764	3.28109e-09	0.0975413	0.102131	0.00339004	0.124269	0.10599	0.0821104
MET	56	39	-0.250956	0.583906	0.821117	0.778057	-0.891363	0.157717	-0.156686	0.794721	0.025043	0.0429111	0.089867	0.77869	0.00781996	0.012392	0.452529	0.201202
RB1	1925	1354	0.0457127	0.591496	0.826624	1.04677	-5.43965	0	-0.999594	7.39644e-14	0.011063	1.07902e-06	0.373835	2.26408e-10	0.0265907	5.16353e-19	0.139717	0.0200217
ERRFI1	48	37	0.303342	0.601857	0.835913	1.35438	-1.32397	0.0490965	-1.18233	0.244955	0.0290493	0.0364053	0.200768	0.575616	0.0114547	1.22637e-05	-0.635514	0.0639584
HGF	39	26	0.290217	0.629242	0.865606	1.33672	0.535316	0.522469	0.532487	0.325894	0.001279	0.929167	-0.0990876	0.790744	0.00920668	0.00588818	-0.0910165	0.807511
PPP2R1A	40	28	-0.252974	0.63093	0.865606	0.776488	-0.704561	0.339852	-1.05954	0.298189	0.0122892	0.386745	0.0674026	0.855259	0.00668605	0.136534	0.0540948	0.885908
STAT3	47	31	-0.248553	0.648581	0.884428	0.779928	0.0525502	0.948139	-0.157765	0.830215	0.0387095	0.00906564	-0.337487	0.36029	-0.00935646	0.769823	0.190825	0.6346
PIK3C2B	21	13	-0.311706	0.654357	0.886012	0.732197	-1.29713	0.184626	-0.498997	0.629201	-0.00325822	0.864871	-0.33295	0.506137	0.00792629	0.0811871	-0.381465	0.437891
ARAF	31	22	-0.237904	0.662618	0.886012	0.788278	0.149879	0.8568	-0.188921	0.79762	-0.00552028	0.70598	-0.290985	0.446258	0.00807953	0.0502247	0.615695	0.159799
DDR1	23	18	0.39701	0.664799	0.886012	1.48737	0.914176	0.482179	-20.8146	0.999102	-0.00641943	0.763152	-0.180093	0.746039	0.00901456	0.0500498	0.345629	0.563461
RNF43	120	84	0.145203	0.665493	0.886012	1.15627	-0.206397	0.645866	0.187845	0.595492	0.0158084	0.0585762	0.39909	0.0756955	0.0133791	0.000338693	0.329564	0.150398
BTK	21	14	-0.341831	0.676483	0.894954	0.710468	-0.557643	0.633187	0.790965	0.308644	0.0455014	0.0424263	-0.893931	0.130557	0.010555	0.00384195	0.1726	0.777874
NOTCH3	294	204	-0.082698	0.680165	0.894954	0.920629	-1.46099	3.31431e-08	-0.323455	0.215078	0.00923512	0.0823672	-0.000482597	0.997174	0.0128872	0.00111318	-0.528588	7.95606e-05
GNAS	123	95	0.135077	0.688114	0.895645	1.14463	0.270432	0.556853	-0.443013	0.337293	0.0323197	0.000105949	-0.107912	0.606219	0.00748736	0.0092861	-0.257075	0.219437
TERT	520	397	0.062251	0.696313	0.895645	1.06423	-0.612537	0.0029983	-1.38513	4.24324e-05	0.0473639	9.31795e-31	-0.425391	2.31619e-05	0.00470235	0.0706925	-0.194114	0.0607164
FGFR1	111	76	-0.130537	0.69674	0.895645	0.877624	3.34394	3.65916e-06	-0.175642	0.705402	0.00127413	0.883128	0.837135	0.00173111	0.00810267	0.0252929	-0.109627	0.616526
NFE2L2	101	77	0.137762	0.699734	0.895645	1.1477	0.305935	0.537522	-0.575985	0.263373	0.00981569	0.265051	0.543501	0.0268026	0.00899269	0.000240127	-0.12381	0.581061
XRCC2	42	29	-0.211559	0.70343	0.895645	0.809322	-0.861397	0.254644	-0.24478	0.739442	0.0246377	0.0982717	0.220505	0.569863	0.00707769	0.0764822	-0.0764826	0.842288
MDM4	34	24	0.260512	0.705259	0.895645	1.29759	2.68185	0.0292349	-21.1817	0.99907	0.0198555	0.22096	-0.160748	0.696491	0.00842913	0.124832	0.28972	0.517438
TNFRSF14	15	12	0.376438	0.708555	0.895645	1.45708	-2.21254	0.0774007	0.997192	0.210491	0.00746392	0.758511	-0.667638	0.311733	0.00811614	0.171568	1.75027	0.0984359
SMAD2	101	75	-0.132729	0.719794	0.903944	0.875702	0.791212	0.162573	0.311812	0.438238	0.029297	0.00244542	0.121499	0.626411	0.010775	1.02684e-05	0.128343	0.615551
SMO	30	23	0.258134	0.723155	0.903944	1.29451	-1.68178	0.055679	-0.606217	0.555931	0.00595832	0.736425	0.130109	0.781601	0.00863837	0.00631436	0.327993	0.506789
JUN	24	19	-0.263797	0.734246	0.907114	0.76813	2.62532	0.0729361	0.692925	0.365803	0.0350076	0.0881752	0.259536	0.633446	0.0124255	8.73044e-05	-0.378315	0.450128
NRAS	85	62	-0.124753	0.738215	0.907114	0.882714	-0.933893	0.0607202	-1.8492	0.0667724	0.0163742	0.0956843	0.173263	0.499138	0.00716961	0.0128516	-0.190493	0.449131
CBFB	712	541	0.045486	0.739913	0.907114	1.04654	2.50703	8.38583e-24	-0.605586	0.00582247	0.0208273	1.11735e-09	-0.0993212	0.254426	0.0052787	0.0717241	0.245048	0.00835057
STK11	420	295	-0.0546887	0.74842	0.907114	0.94678	-1.99224	4.29322e-20	-0.901622	0.00153016	0.0194309	1.48948e-05	0.119472	0.300581	0.00628994	0.00639091	-0.25315	0.0270345
DOT1L	15	12	0.324776	0.748428	0.907114	1.38372	-2.47075	0.0390589	-20.5844	0.999028	-0.0439806	0.0865423	2.10029	0.0486768	0.00913989	0.00475261	1.77855	0.0925397
CCND1	38	32	0.180617	0.754468	0.907114	1.19796	0.0427866	0.955355	-0.273455	0.709293	0.0285841	0.0424813	0.46608	0.22269	0.00877569	0.00356129	0.24945	0.510686
PIK3CB	62	48	0.140252	0.757639	0.907114	1.15056	-0.95369	0.0987689	-0.389499	0.514985	0.0144478	0.203552	0.376037	0.215666	0.00539617	0.238347	0.192723	0.528387
INPP4B	83	59	0.119043	0.759926	0.907114	1.12642	-1.26507	0.0138187	-0.68949	0.245611	-0.0232822	0.0203209	0.103251	0.697096	0.0092263	0.000340821	0.700826	0.0192743
DNMT3A	944	719	-0.0369886	0.761976	0.907114	0.963687	-0.193089	0.247489	-0.175797	0.257096	0.0420091	2.44537e-39	0.115407	0.149641	0.0118883	7.23734e-05	0.131572	0.114957
FGF23	16	11	-0.24465	0.769462	0.911205	0.782979	-0.858599	0.45999	0.696282	0.37033	0.0315247	0.167068	0.161922	0.781101	-0.00405166	0.921618	-0.155533	0.788061
TNFAIP3	60	43	0.127366	0.778033	0.913668	1.13583	-1.1258	0.0554547	0.195219	0.68168	-0.00430961	0.70515	0.140259	0.64272	0.0115052	1.5894e-05	0.649524	0.0554391
ATM	777	575	0.035774	0.785594	0.913668	1.03642	1.5123	1.18455e-12	0.301454	0.03141	0.00788909	0.0177267	0.11081	0.202386	0.0178375	3.35725e-08	0.126833	0.148879
JAK2	60	45	-0.131451	0.785924	0.913668	0.876823	1.24446	0.112265	-0.411592	0.572059	0.0405019	0.00151331	0.377153	0.260915	0.0049961	0.529786	0.258769	0.448683
JAK3	32	24	0.158889	0.801667	0.913668	1.17221	-1.63455	0.0399485	0.341636	0.581379	0.00876492	0.580251	-0.0224275	0.956661	0.0074001	0.058329	0.239622	0.580798
RAD51D	47	32	-0.123048	0.806496	0.913668	0.884221	0.512209	0.513146	0.350203	0.51381	-0.0172349	0.197013	0.472208	0.201538	0.0059401	0.31142	0.748159	0.0640734
RAF1	26	19	0.175454	0.812262	0.913668	1.19179	-0.774477	0.404108	-0.505769	0.623594	0.0206205	0.252789	0.0178536	0.969695	0.00952011	0.00160182	0.24887	0.615177
NOTCH2	464	323	-0.0376567	0.817625	0.913668	0.963044	-1.33085	6.42324e-10	-0.568444	0.0142317	0.00695669	0.104519	-0.166463	0.129129	0.00707167	0.00205428	-0.871621	1.81596e-15
TEK	25	18	0.176837	0.818029	0.913668	1.19344	0.201005	0.851377	0.86281	0.178907	0.00780721	0.679802	0.0414263	0.933211	0.00847704	0.0611559	0.402743	0.448837
TSC1	167	128	-0.0644643	0.818821	0.913668	0.93757	0.271603	0.506646	-0.540423	0.19904	0.00735057	0.314579	0.161947	0.3968	0.0211175	2.43724e-06	0.124612	0.51943
CTNNB1	149	108	0.0661058	0.818965	0.913668	1.06834	-0.609656	0.113297	-0.737948	0.10762	0.0114716	0.116527	-0.148571	0.43119	0.00787102	0.00136063	0.228812	0.254086
SMAD4	530	398	0.0356222	0.822851	0.913668	1.03626	1.28498	2.69625e-07	0.0365948	0.84481	0.00867375	0.0312847	0.17557	0.0974621	0.0294001	6.98939e-20	0.29744	0.00654345
RBM10	108	80	0.0796944	0.824701	0.913668	1.08296	-0.647122	0.168099	0.460778	0.177591	0.0245162	0.00709684	0.466493	0.0566635	0.00645113	0.0421547	0.0975532	0.682427
ATR	260	193	0.0499316	0.825204	0.913668	1.0512	-0.813842	0.00603282	0.317723	0.156943	0.0123757	0.0327919	0.365952	0.0170387	0.0169089	6.47298e-05	-0.230087	0.114984
FUBP1	64	47	-0.0995132	0.828392	0.913668	0.905278	-1.63808	0.00488539	-0.324435	0.588937	0.0258064	0.0337674	0.675303	0.0431114	0.00498179	0.251886	-0.0825692	0.790004
MAP2K1	58	39	-0.087666	0.842584	0.924788	0.916067	-1.03828	0.0807663	-22.1673	0.999037	-0.0106523	0.360443	0.612757	0.060797	0.00685222	0.0424219	0.547004	0.105172
FLT1	24	18	0.120976	0.86441	0.940036	1.1286	0.723639	0.489849	0.264501	0.724666	0.00527705	0.76376	-0.857531	0.0672404	0.00904327	0.0534347	0.288635	0.558969
FGF3	10	<10	0.224326	0.864833	0.940036	1.25148	-0.737113	0.66935	0.802021	0.469805	-0.00145023	0.964421	0.362618	0.681508	0.00771761	0.299825	1.10751	0.314971
STAG2	295	226	0.0351526	0.870835	0.942009	1.03578	0.129661	0.670279	0.293012	0.189289	0.0168145	0.00226872	0.0859077	0.54535	0.0127418	0.000402821	-0.101342	0.47298
VHL	66	44	-0.0649289	0.883079	0.950683	0.937134	-0.256459	0.681424	-0.0217789	0.966991	-0.00681902	0.553582	0.685111	0.0383157	0.00882653	0.00123341	0.483973	0.138711
IGF1R	22	17	-0.102298	0.887857	0.951275	0.902761	1.35806	0.240525	-0.357534	0.729459	0.0109639	0.551511	0.288949	0.565974	0.0132511	2.58108e-06	-0.0292745	0.951253
ROS1	34	24	0.0824041	0.901179	0.960973	1.08589	-1.08399	0.203788	0.456014	0.465437	0.00789884	0.640585	0.133377	0.759454	0.0222442	0.00126488	-0.0956083	0.825079
PTCH1	138	102	0.0354703	0.906809	0.962415	1.03611	-0.40634	0.314894	-0.0402782	0.908528	0.00651976	0.401196	0.447237	0.0325656	0.0313258	2.00237e-14	0.0587774	0.769921
PARK2	51	35	-0.0541097	0.912686	0.964105	0.947328	-1.54589	0.0139264	-0.142678	0.813256	0.0196222	0.125557	0.324437	0.340214	0.00917818	0.000231099	0.162253	0.636852
EPHA3	54	35	-0.0479843	0.920735	0.968062	0.953149	-0.645841	0.319137	-0.557852	0.443277	0.0185032	0.135427	-0.196657	0.539198	0.0104212	2.27592e-05	0.325589	0.349043
BCL2	11	<10	0.084297	0.937361	0.98096	1.08795	-0.0505289	0.972121	0.358832	0.737413	0.0150734	0.566154	-0.704275	0.317172	0.0118264	0.000404382	-0.354342	0.603231
MED12	112	73	-0.0227004	0.943937	0.983268	0.977555	-1.40702	0.00106952	-1.45417	0.0423974	-0.00545661	0.519927	-0.048526	0.826301	0.00164796	0.850176	0.293832	0.210274
FLCN	58	43	0.0307932	0.948881	0.983863	1.03127	-0.215246	0.743655	0.114649	0.828383	0.0106902	0.380085	0.183289	0.568375	0.008657	0.00259912	-0.0213901	0.946315
NTRK2	11	<10	-0.0530068	0.957745	0.987059	0.948374	0.752152	0.621393	-20.489	0.999117	0.0128261	0.618751	-0.0297826	0.964191	0.000104608	0.997877	-0.238856	0.715285
FLT3	41	30	-0.0260853	0.960737	0.987059	0.974252	-0.487659	0.50111	0.324985	0.544666	0.00925102	0.500758	0.45677	0.2192	0.00504934	0.437657	-0.164733	0.63748
RAD51	21	16	0.0251967	0.973409	0.987461	1.02552	-0.572143	0.558293	-0.410281	0.691452	0.0243574	0.196558	0.0763172	0.877467	0.0123364	1.5319e-06	-0.0650229	0.894556
KEL	125	90	0.00860287	0.978797	0.987461	1.00864	-0.670934	0.131095	0.718181	0.0120429	-0.00212835	0.800352	0.0267035	0.902554	0.0131255	0.000198133	-0.0975691	0.65347
AKT2	29	21	-0.0169863	0.979256	0.987461	0.983157	1.19208	0.263375	-0.581103	0.571976	-0.00516523	0.757371	1.15824	0.0372172	0.00600781	0.386908	0.738651	0.14484
NPM1	24	14	-0.0171319	0.981821	0.987461	0.983014	-1.87363	0.0556418	-0.472329	0.648548	-0.0173645	0.382893	0.636972	0.247799	0.00638609	0.242637	0.327246	0.547382
CDK12	178	129	0.00566596	0.983072	0.987461	1.00568	-1.0928	0.0020135	0.649491	0.00689099	0.012231	0.0766912	0.0257919	0.885007	0.00910816	0.000116263	-0.152101	0.392505
KDR	29	22	0.00759581	0.992101	0.992101	1.00762	-1.2091	0.208737	0.813694	0.204875	0.0401995	0.0421533	0.614851	0.251234	0.00778488	0.0462337	-0.172463	0.725931
ALOX12B	<10	<10
AURKA	<10	<10
MPL	<10	<10
PARP1	<10	<10
RPTOR	<10	<10
SOCS1	<10	<10
ZNF217	<10	<10
BCL6	<10	<10
CD79A	<10	<10
GATA6	<10	<10
GSK3B	<10	<10
IRF4	<10	<10
AKT3	<10	<10
FGF12	<10	<10
GNAQ	<10	<10
PRKCI	<10	<10
SDHD	<10	<10
CCNE1	<10	<10
CYP17A1	<10	<10
FAM46C	<10	<10
GNA11	<10	<10
LTK	<10	<10
MEF2B	<10	<10
MERTK	<10	<10
PPARG	<10	<10
H3F3A	<10	<10
PARP2	<10	<10
CDK8	<10	<10
FGF10	<10	<10
IRS2	<10	<10
SRC	<10	<10
ARFRP1	<10	<10
C17orf39	<10	<10
CCND2	<10	<10
CD79B	<10	<10
CDK4	<10	<10
ERG	<10	<10
TYRO3	<10	<10
AURKB	<10	<10
BCL2L2	<10	<10
CDK6	<10	<10
FGF19	<10	<10
IKBKE	<10	<10
MDM2	<10	<10
MITF	<10	<10
REL	<10	<10
SYK	<10	<10
VEGFA	<10	<10
BCL2L1	<10	<10
CRKL	<10	<10
CUL4A	<10	<10
MKNK1	<10	<10
SOX2	<10	<10
CD274	<10	<10
FGF4	<10	<10
FOXL2	<10	<10
MYCL1	<10	<10
NKX2-1	<10	<10
PARP3	<10	<10
PDCD1LG2	<10	<10
PDK1	<10	<10
RAD52	<10	<10
TERC	<10	<10
