# Supplementary material for: Association between ancestry and tumor somatic mutations in a large national cohort of women with breast cancer
Source: NPJ Breast Cancer. 2025 Oct 29;11:117. doi: 10.1038/s41523-025-00815-x (PMC12572180; doi:10.1038/s41523-025-00815-x)
Supplement: Supplementary file 5 — Supplementary Data 1e [file 41523_2025_815_MOESM5_ESM.xlsx]

## Sheet: sv_SAS
Supplementary Data 1e: Short variant mutations associated with Southeast Asian ancestry
alteration	n	n_in_SAS	SAS_coef	SAS_pvalue	SAS_fdr_bh	SAS_odds_ratio	HR_prob_coef	HR_prob_pvalue	HER2_status_coef	HER2_status_pvalue	patient_age_coef	patient_age_pvalue	metastasis_coef	metastasis_pvalue	tmb_coef	tmb_pvalue	F1CDx_coef	F1CDx_pvalue
RAD54L	38	<10	3.15566	2.67842e-05	0.00602645	23.1012	0.802833	0.388372	-0.0472995	0.949085	0.00941857	0.537995	0.49637	0.244173	0.00606242	0.390174	0.509886	0.247485
HNF1A	46	<10	2.71099	0.000162968	0.0183339	14.8416	-1.17867	0.068516	-21.8988	0.999043	0.013444	0.288353	0.04346	0.897007	0.0101474	3.2875e-05	0.517963	0.165678
RARA	17	<10	3.3619	0.000423527	0.0317645	28.363	-0.702948	0.54404	-20.9254	0.999079	-0.0129325	0.557438	-0.0450097	0.937257	0.00282996	0.886865	-0.336005	0.549979
NTRK1	34	<10	2.87636	0.000696906	0.039201	17.4962	-0.847289	0.320676	-0.0232771	0.975008	0.0165672	0.303077	-0.434041	0.301332	-0.0238077	0.611945	0.139461	0.750536
ABL1	23	<10	3.1919	0.00104559	0.0470516	23.9493	-1.36111	0.164889	0.420839	0.580411	0.0253714	0.194232	0.559047	0.304422	0.00989411	0.000510117	0.666878	0.2538
PIK3CA	14066	178	0.399172	0.00307231	0.115212	1.48762	3.8952	0	0.305861	3.65887e-11	0.0190961	1.01631e-78	-0.0739446	0.00505758	0.0439101	1.27426e-77	-0.010691	0.687582
RB1	1925	25	0.691625	0.00836859	0.26899	1.99006	-5.44443	0	-1.00063	6.90015e-14	0.011481	3.17868e-07	0.377944	1.2668e-10	0.0265878	5.05921e-19	0.141897	0.0180841
ATR	260	<10	1.31774	0.0101222	0.284686	3.71043	-0.817248	0.00579663	0.311807	0.164919	0.0131454	0.0219858	0.37043	0.0154897	0.017032	6.34556e-05	-0.22197	0.128273
SDHB	24	<10	2.58945	0.0129635	0.29959	13.151	-2.22772	0.00953728	-0.646457	0.530019	0.0128099	0.471065	0.65353	0.188935	0.00721234	0.0491281	0.32938	0.505457
IGF1R	22	<10	2.65329	0.0133151	0.29959	14.0135	1.38966	0.231633	-0.364001	0.724849	0.0124012	0.495911	0.29597	0.555675	0.0132556	1.61803e-06	-0.00552176	0.990803
ACVR1B	139	<10	1.52504	0.014912	0.305017	4.56044	-0.0363622	0.933471	-0.116767	0.752847	-0.0118746	0.13223	-0.0561418	0.784113	0.0213876	1.36863e-05	-0.0103736	0.959914
EPHA3	54	<10	1.97643	0.0261819	0.47974	7.14593	-0.649445	0.315867	-0.562406	0.439619	0.0193336	0.114583	-0.193252	0.545194	0.0103749	2.36228e-05	0.342343	0.324907
CDKN2C	18	<10	2.81913	0.0277183	0.47974	16.5277	-2.09039	0.0500509	-20.9337	0.99903	0.0209303	0.364415	1.54599	0.0471189	0.00532951	0.289989	-1.41136	0.020241
FGF14	16	<10	2.58402	0.044637	0.647039	13.0802	0.588185	0.660787	-0.00454443	0.996551	-0.000194891	0.993162	-0.381695	0.518532	0.00735871	0.381942	-0.192981	0.744698
SNCAIP	13	<10	2.60478	0.0457152	0.647039	13.3532	0.183888	0.892401	0.0421499	0.968176	-0.0201735	0.400567	0.257482	0.688313	0.00795611	0.202072	0.0900679	0.886785
IDH2	32	<10	-17.0525	0.0460117	0.647039	4.27795e-08	2.14378	0.0630569	-0.398164	0.697959	0.0845128	2.88031e-06	0.719088	0.123971	-0.000334041	0.989068	0.0502496	0.90998
KEAP1	246	<10	1.10017	0.0567696	0.707261	2.9882	-1.25554	2.72675e-05	-0.343782	0.253123	0.0117103	0.0495588	0.552589	0.00074371	0.00913131	0.000357073	-0.193175	0.206416
JUN	24	<10	2.45	0.0606267	0.707261	11.4473	2.64305	0.0720855	0.688451	0.369176	0.0354039	0.0814933	0.257945	0.634692	0.0124572	8.48931e-05	-0.353079	0.480959
CDKN2B	28	<10	2.15889	0.0617021	0.707261	8.5685	-0.528176	0.564926	-0.533712	0.603914	0.00795035	0.640948	0.600793	0.218767	0.00956978	0.00232756	2.49432	0.0151443
ESR1	4321	39	0.735302	0.063338	0.707261	2.07846	145.284	0	-0.0619139	0.717652	0.0196478	1.49814e-12	1.62432	2.8779e-82	0.0284211	6.42601e-06	-0.0862525	0.230108
NTRK2	11	<10	2.67009	0.066011	0.707261	14.2497	0.744115	0.62534	-20.4822	0.999109	0.0148952	0.559692	-0.0153661	0.981476	-0.000720608	0.986527	-0.227708	0.727735
ROS1	34	<10	2.04844	0.0732763	0.720198	7.67673	-1.08652	0.203223	0.447039	0.474366	0.00947834	0.57154	0.14369	0.740927	0.0225818	0.00119596	-0.0836937	0.846535
SPEN	890	<10	-1.05243	0.0736203	0.720198	0.350929	1.74652	8.92551e-18	-0.261254	0.115172	0.0147898	2.07074e-06	-0.0239925	0.765882	0.0325305	4.34149e-29	0.023982	0.76938
RAF1	26	<10	-18.5378	0.0780767	0.731969	9.7586e-09	-0.761029	0.412256	-0.491652	0.63319	0.0230095	0.203537	0.0551668	0.906276	0.0101698	0.0010402	0.103053	0.835922
DOT1L	15	<10	-42.9856	0.0843739	0.759365	2.66027e-19	-2.37648	0.0492523	-20.4493	0.998983	-0.0415504	0.104281	2.14745	0.0434717	0.00900422	0.00660551	1.57471	0.137237
JAK3	32	<10	1.9125	0.091666	0.781017	6.70559	-1.62699	0.0410717	0.336053	0.587577	0.0103929	0.507924	-0.00869182	0.983159	0.00733032	0.0632589	0.250817	0.563245
RAD51	21	<10	2.16573	0.093722	0.781017	8.62702	-0.557063	0.569113	-0.419493	0.684945	0.0254183	0.172869	0.085126	0.863128	0.0123084	1.60803e-06	-0.0436404	0.929188
GATA4	15	<10	-21.4176	0.103054	0.828116	5.55845e-10	0.625711	0.621773	0.743475	0.337312	0.0294084	0.185809	0.502232	0.403336	0.00693717	0.425545	-0.501163	0.362504
AXIN1	35	<10	1.80838	0.110071	0.841916	6.04564	-1.00215	0.188566	0.182651	0.766268	0.0228664	0.125139	0.0281701	0.941832	0.00810865	0.0147922	-0.506467	0.179688
SMAD4	530	11	0.703317	0.112255	0.841916	2.01335	1.28631	2.52159e-07	0.0351223	0.850978	0.00905222	0.0230069	0.177429	0.0931993	0.0294684	5.41725e-20	0.301893	0.00578139
VHL	66	<10	1.47192	0.120627	0.852199	4.32566	-0.263784	0.672587	-0.0226188	0.96572	-0.0063511	0.5768	0.683114	0.0385022	0.00881679	0.0011678	0.496522	0.12868
MLL2	710	10	0.610186	0.12455	0.852199	1.83517	-1.88602	4.12867e-28	-0.753795	0.000344358	0.0161795	3.31331e-06	-0.139277	0.119763	0.0257688	1.85065e-15	0.0969334	0.299224
CDK12	178	<10	-3.24118	0.124989	0.852199	0.0397567	-1.07642	0.00230067	0.656886	0.00627613	0.0121025	0.0773373	0.030594	0.863422	0.00926799	8.63486e-05	-0.178658	0.31692
NPM1	24	<10	1.99106	0.131695	0.857417	7.25072	-1.8831	0.0546336	-0.472048	0.648738	-0.0160286	0.416298	0.640886	0.244056	0.00635166	0.248669	0.337191	0.534935
IDH1	36	<10	-9.85171	0.140149	0.857417	5.53156e-05	1.57384	0.112094	-0.654542	0.522062	0.0724478	6.96958e-06	-0.0464175	0.902108	-0.0635308	0.239209	-0.515637	0.172382
DNMT3A	944	10	0.557854	0.140642	0.857417	1.74205	-0.199447	0.231229	-0.176942	0.254027	0.0420206	4.23724e-40	0.114241	0.152589	0.0118617	7.58876e-05	0.136424	0.102244
EPHB1	51	<10	-8.28183	0.147103	0.857417	0.000263773	0.797069	0.31161	-0.277954	0.704029	0.0357902	0.00840817	0.406448	0.264247	0.0129451	4.43069e-06	0.163494	0.655466
BRD4	140	<10	-3.53496	0.147707	0.857417	0.0296798	-0.394709	0.331564	-0.486647	0.248826	0.00264347	0.729431	0.280268	0.168116	0.0184637	0.000130126	-0.0927198	0.641511
NTRK3	43	<10	-9.38408	0.148619	0.857417	8.80891e-05	0.318258	0.682528	0.136483	0.822694	0.00643307	0.632505	0.1364	0.702431	0.00395753	0.691886	0.931164	0.0400675
PIK3CB	62	<10	-6.82946	0.153482	0.863337	0.001119	-0.909277	0.115045	-0.379894	0.525351	0.0149118	0.185607	0.392687	0.195008	0.00575602	0.203706	0.140196	0.647939
PALB2	331	<10	0.741744	0.163364	0.865099	2.09182	0.662314	0.0246653	-0.452492	0.102266	-0.00565109	0.256842	0.0282488	0.829463	0.00850787	0.000295037	-0.227868	0.0762447
CTNNA1	294	<10	0.758285	0.169723	0.865099	2.12653	-2.34207	5.56318e-19	-1.0457	0.00380196	-0.00546733	0.300651	-0.0961994	0.486178	0.0128936	0.00160202	0.0542599	0.701056
SDHA	75	<10	1.26611	0.17264	0.865099	3.52463	-0.779321	0.144061	-0.0295129	0.949928	0.0127154	0.210814	0.0307108	0.908303	0.00850023	0.00103393	0.160421	0.561954
NF2	169	<10	-2.81211	0.173952	0.865099	0.0609288	-0.763297	0.0413578	-0.286119	0.436425	0.00407592	0.563329	-0.192466	0.297744	0.00912928	0.000166376	0.499135	0.0167029
GNAS	123	<10	-3.52374	0.17682	0.865099	0.0300131	0.300266	0.513447	-0.437717	0.343033	0.0327203	7.60432e-05	-0.0976708	0.640039	0.00769458	0.0071371	-0.287471	0.171356
TGFBR2	31	<10	-9.75658	0.180149	0.865099	6.08073e-05	0.616348	0.513925	-0.676417	0.509616	0.0126483	0.440234	0.487588	0.28595	0.0119201	1.47038e-05	-0.485149	0.241648
HGF	39	<10	1.53935	0.186283	0.865099	4.62581	0.564256	0.500477	0.525501	0.332325	0.00297177	0.834668	-0.0853708	0.818801	0.00924703	0.0056595	-0.0841144	0.821774
TBX3	1456	<10	-0.530176	0.186308	0.865099	0.590063	2.22642	1.69702e-39	0.0456745	0.696841	0.0241979	3.81593e-23	0.0190199	0.762382	0.0108781	9.08757e-06	0.0358136	0.575898
MAP3K13	65	<10	1.35376	0.191963	0.865099	3.84582	-0.236484	0.704191	-0.734245	0.311279	0.0174979	0.129751	0.343312	0.270141	0.00779175	0.0112858	-0.0716874	0.811419
RBM10	108	<10	1.13649	0.193723	0.865099	3.09815	-0.645255	0.169039	0.456369	0.181802	0.0252368	0.00509994	0.472239	0.0531031	0.00640145	0.0447965	0.105172	0.659173
PRDM1	70	<10	1.23036	0.196089	0.865099	3.40149	-1.06363	0.0495999	0.00229229	0.996118	0.00812805	0.435711	-0.202717	0.457428	0.00957273	7.93329e-05	-0.0603846	0.82714
IKZF1	44	<10	-7.32186	0.207939	0.878847	0.000685574	0.250486	0.747329	0.694651	0.156982	0.0108819	0.430981	0.215561	0.556648	0.00959654	0.00140722	-0.282905	0.426724
HSD3B1	14	<10	-20.9514	0.217375	0.878847	8.83931e-10	-1.16989	0.383068	-20.3328	0.999081	0.0202178	0.458011	0.978953	0.229132	0.00397932	0.794573	0.501724	0.536511
TET2	503	<10	-1.06832	0.218856	0.878847	0.345425	-0.250508	0.276214	0.0206031	0.919164	0.0549466	2.85233e-34	0.193326	0.0834337	0.00928381	0.000175724	0.242805	0.0428228
ALK	67	<10	1.21751	0.220002	0.878847	3.35826	0.256614	0.684919	-0.842155	0.244774	-0.0128423	0.249376	0.358342	0.237781	0.014762	0.000120858	-0.0923544	0.748927
MUTYH	49	<10	1.38695	0.221625	0.878847	3.97496	0.517588	0.489519	0.352126	0.509182	0.0190995	0.1354	-0.197198	0.550348	0.00896835	0.00581556	0.460432	0.214596
GATA3	4020	26	-0.28301	0.226164	0.878847	0.754579	12.6972	7.20285e-275	-0.000342066	0.996874	-0.0314524	5.51662e-85	-0.0794541	0.0624311	-0.000398337	0.910981	0.116596	0.0055175
BRCA1	748	15	0.441996	0.230418	0.878847	1.55238	-2.65583	2.04703e-56	-1.485	1.67278e-08	-0.0359394	4.0124e-26	0.0587053	0.500465	0.00764979	0.00198004	-0.092489	0.286091
CHEK2	174	<10	0.855079	0.230453	0.878847	2.34153	1.64828	0.000228467	0.267409	0.364301	0.0092026	0.171074	-0.00621247	0.971896	0.00820129	0.00339801	0.270487	0.146166
TSC1	167	<10	0.88109	0.239343	0.884449	2.40292	0.261726	0.521409	-0.541984	0.197766	0.00742666	0.304202	0.159332	0.403282	0.0211371	2.42831e-06	0.131825	0.495419
TNFAIP3	60	<10	1.2059	0.240266	0.884449	3.31969	-1.11689	0.0572581	0.194408	0.682909	-0.00332826	0.767711	0.1475	0.624846	0.0114586	1.4111e-05	0.656446	0.0529357
ARID1A	2362	18	-0.350074	0.244416	0.884449	0.705871	2.09684	8.16109e-56	-0.102956	0.293213	0.00718099	0.000295258	0.228935	1.63808e-05	0.053193	3.48847e-96	0.0526312	0.310602
SOX9	203	<10	-1.76455	0.248705	0.884449	0.172781	0.58453	0.127217	0.136146	0.642511	0.0257027	0.000122809	0.30287	0.0860919	0.0176018	0.000119829	-0.144911	0.394353
CBFB	712	<10	-0.672022	0.251576	0.884449	0.512394	2.51527	4.91926e-24	-0.605443	0.00583208	0.0208841	6.64279e-10	-0.0972443	0.263537	0.00530254	0.0697859	0.239033	0.0101509
ERCC4	12	<10	-15.6549	0.259173	0.886807	1.71854e-07	-0.0561977	0.968792	0.373149	0.726557	0.0466177	0.084513	-1.14444	0.117686	0.0116386	0.00867974	-1.03213	0.133764
TP53	20734	261	0.258723	0.262771	0.886807	1.2936	-18.9506	0	0.449893	1.2078e-08	-0.0106813	1.82516e-09	0.31281	2.26681e-11	0.0267598	1.63349e-17	0.0303975	0.518637
PDGFRB	38	<10	-7.35142	0.264072	0.886807	0.000665707	-0.0146713	0.986279	-0.071845	0.922644	0.0201877	0.190004	0.402421	0.330819	-0.034645	0.456049	0.0523702	0.898897
STK11	420	<10	-0.899158	0.272941	0.893017	0.408746	-1.99113	3.80478e-20	-0.898245	0.0015941	0.0190836	1.72991e-05	0.116877	0.309727	0.00631416	0.00576728	-0.257815	0.0244181
MET	56	<10	-5.08128	0.280926	0.893017	0.00637181	-0.899475	0.152183	-0.147954	0.80591	0.0240995	0.0495216	0.0838514	0.792521	0.00801421	0.0101989	0.416306	0.241561
TIPARP	11	<10	-17.2729	0.28814	0.893017	3.43552e-08	0.317038	0.838447	0.554945	0.605442	0.0251804	0.354913	0.260416	0.717172	0.00680756	0.444572	21.5742	0.99879
ERBB4	126	<10	-2.05323	0.299889	0.893017	0.129644	0.423631	0.362832	0.483601	0.121149	0.00990468	0.223363	0.385288	0.0801572	0.0179465	0.000519073	0.0583032	0.785699
DAXX	65	<10	-4.3381	0.301778	0.893017	0.0133477	-0.795826	0.192586	-0.673911	0.353236	0.0247987	0.038499	0.172999	0.58097	0.0099317	4.88121e-05	-0.220441	0.476311
MSH2	113	<10	0.930834	0.302655	0.893017	2.52485	-0.848585	0.0635952	0.172845	0.644893	0.0198237	0.025024	-0.300363	0.18312	0.0212915	8.99738e-06	0.0796537	0.736428
SETD2	354	<10	-0.979918	0.302916	0.893017	0.377185	0.829875	0.00456717	-0.862727	0.0115985	0.0298439	4.37884e-09	0.085476	0.509859	0.0368862	8.90202e-27	-0.126564	0.325594
CREBBP	524	<10	-0.682644	0.305135	0.893017	0.507007	-1.43997	7.5196e-13	-0.896525	0.000474539	-0.00178429	0.653007	-0.148123	0.150887	0.0259631	6.73563e-14	0.0544847	0.607186
TEK	25	<10	1.56471	0.307926	0.893017	4.74401	0.217859	0.839112	0.858881	0.180893	0.00914802	0.624965	0.0514928	0.916854	0.00851862	0.0604344	0.413313	0.436996
NOTCH3	294	<10	0.60179	0.309371	0.893017	1.8199	-1.47175	2.45254e-08	-0.325247	0.212586	0.00910771	0.0834596	-0.0042901	0.974814	0.0128505	0.00113573	-0.522561	9.52803e-05
INPP4B	83	<10	-2.97052	0.311685	0.893017	0.0520438	-1.24426	0.0153222	-0.68696	0.247342	-0.0230741	0.0203397	0.113683	0.667541	0.0093335	0.000403827	0.674431	0.0246043
CDH1	4613	32	-0.216814	0.321087	0.893017	0.805953	2.93405	8.98092e-170	-0.646635	5.72763e-13	0.0328867	1.13469e-107	0.0912301	0.0168139	0.0289851	8.51632e-40	-0.00323884	0.932477
SF3B1	731	<10	-0.574375	0.322472	0.893017	0.564676	3.07201	4.87751e-30	-1.01528	0.000195096	0.0329766	9.06527e-22	-0.119854	0.166632	0.00365155	0.362055	0.221423	0.0175243
TERT	520	<10	0.482682	0.330333	0.893017	1.61651	-0.60994	0.00307012	-1.38789	4.09706e-05	0.0476827	1.01248e-31	-0.42152	2.59835e-05	0.00467521	0.0735515	-0.191704	0.0640127
SPOP	56	<10	1.15328	0.335931	0.893017	3.15035	1.16503	0.132903	-21.8677	0.99905	0.0127791	0.299719	0.599298	0.0914229	0.0090396	0.00265938	0.103628	0.751756
WT1	60	<10	1.07316	0.336405	0.893017	2.90895	-0.0117084	0.985737	0.0570318	0.913853	0.00134232	0.908316	-0.00311764	0.991874	0.00424436	0.601635	0.28536	0.37852
XPO1	44	<10	-4.72834	0.338429	0.893017	0.00905267	0.264367	0.731205	1.31406	0.00140098	0.0287212	0.0365893	-0.169885	0.627871	0.0120805	2.09208e-06	-0.115412	0.74817
KDM5A	16	<10	-9.34489	0.349285	0.893017	9.1592e-05	0.0232261	0.984473	-20.8538	0.99907	-0.0254066	0.237143	1.51626	0.0502854	0.00670347	0.254892	0.327968	0.584148
FGFR4	128	<10	0.860719	0.349368	0.893017	2.3547	0.12724	0.787106	-22.6851	0.999007	0.019442	0.0224274	1.09969	5.21511e-05	0.010975	5.23495e-05	0.129462	0.564465
NF1	1896	25	0.257644	0.350018	0.893017	1.29221	-0.603682	8.92333e-08	-0.298344	0.00570439	0.0135245	3.65354e-10	0.263595	3.62628e-06	0.033723	1.1391e-40	0.0275835	0.625365
AXL	29	<10	-7.44872	0.35498	0.893017	0.000604278	-1.20221	0.206521	0.317939	0.673952	0.0476943	0.0154802	0.132201	0.788298	0.0066415	0.244371	-0.739517	0.125133
CDC73	52	<10	-3.92031	0.356521	0.893017	0.0202277	-0.561869	0.390276	-0.557874	0.443352	0.00379261	0.755887	-0.0946729	0.768899	0.0121671	1.55278e-05	0.736492	0.0559656
KDM6A	414	<10	-0.722079	0.357207	0.893017	0.487498	-1.07674	2.47762e-06	-0.728857	0.00800722	0.0168671	0.000161923	-0.0454295	0.694595	0.00682086	0.00223349	-0.0145635	0.90244
MRE11A	64	<10	-3.23652	0.364858	0.89442	0.0399417	0.688823	0.31417	0.778166	0.0608025	0.0190663	0.0987462	0.0775926	0.797591	0.0100701	0.000263446	0.600754	0.0838597
BCOR	170	<10	-1.26894	0.366639	0.89442	0.28292	-0.691356	0.054161	-1.151	0.0237654	0.0122268	0.0776422	0.21753	0.233542	0.00950558	8.8344e-05	-0.521189	0.0029356
ATRX	292	<10	-0.874538	0.372441	0.89442	0.418882	-2.73402	5.75313e-25	0.238321	0.267586	0.00951414	0.078225	0.0824178	0.555695	0.0206981	5.6148e-08	0.090963	0.529128
FAS	32	<10	1.27463	0.373669	0.89442	3.55465	-1.5713	0.0516964	-0.805869	0.431234	0.00985238	0.534381	-0.445637	0.292109	0.00913904	0.00218655	-0.0052594	0.990192
EZH2	115	<10	-1.7542	0.390707	0.904265	0.17457	0.318325	0.522391	-0.806347	0.171926	0.0218955	0.0127771	-0.0491979	0.828539	0.0101058	3.0694e-05	0.10086	0.670994
ZNF703	11	<10	-11.1809	0.391293	0.904265	1.47399e-05	1.81052	0.351884	-19.966	0.999094	0.0320137	0.269629	1.47841	0.168047	0.0114285	0.00164404	0.388541	0.634067
TSC2	185	<10	0.64002	0.394581	0.904265	1.89046	-1.45093	2.01393e-05	-0.0707709	0.816123	0.00167623	0.805557	0.462033	0.0120507	0.0175764	0.000137425	-0.10247	0.560277
CSF1R	60	<10	-2.88396	0.397588	0.904265	0.0567249	-0.324565	0.606735	-0.285793	0.633902	0.016851	0.153685	-0.183532	0.545399	0.00800965	0.0153501	-0.627012	0.0369612
FBXW7	321	<10	-0.757936	0.3999	0.904265	0.470412	-1.8557	1.63801e-13	-0.850449	0.00872646	0.0162359	0.00146255	-0.131324	0.317259	0.0148695	0.000186874	-0.120219	0.368642
FANCC	67	<10	0.89372	0.401896	0.904265	2.43331	-1.68381	0.00175288	-0.567418	0.341076	-0.00615651	0.56402	0.104927	0.709613	0.00658883	0.0487852	0.0487448	0.864173
MSH6	201	<10	-0.99965	0.419249	0.910994	0.369852	-0.376414	0.275905	0.100485	0.723834	0.0120881	0.0694047	0.0974401	0.569053	0.0439598	4.44064e-29	-0.235067	0.162392
KEL	125	<10	0.708931	0.424723	0.910994	2.02463	-0.673608	0.129033	0.716077	0.0123015	-0.00186139	0.823236	0.0271467	0.900698	0.0130886	0.000210126	-0.0921201	0.67164
PIK3R1	1157	13	0.296201	0.429066	0.910994	1.34275	-6.50255	0	-0.854433	2.19437e-07	0.032302	1.46815e-29	0.0820068	0.259436	-0.000569152	0.834844	0.0629407	0.405154
TNFRSF14	15	<10	-10.1039	0.435224	0.910994	4.30401e-05	-2.1616	0.0853907	1.00024	0.208956	0.00913435	0.70649	-0.634452	0.335098	0.00822471	0.162079	1.65862	0.118207
EGFR	223	<10	0.561632	0.436958	0.910994	1.74862	0.091987	0.792201	-0.206966	0.510462	0.0115394	0.0643973	-0.0975685	0.545854	0.0124152	0.000181772	0.0366891	0.825297
PARK2	51	<10	-2.92197	0.437861	0.910994	0.0546199	-1.54313	0.0137885	-0.136958	0.820605	0.0194191	0.125955	0.3253	0.337507	0.00932488	0.000173074	0.137121	0.690877
MLH1	123	<10	0.729986	0.441059	0.910994	2.06749	0.466917	0.344921	-0.886549	0.13271	0.014867	0.0849871	-0.0748556	0.735668	0.019123	0.000317905	-0.110035	0.622723
STAG2	295	<10	0.497412	0.442122	0.910994	1.64037	0.130521	0.667687	0.291083	0.19223	0.0170905	0.00171626	0.0877316	0.535808	0.0127394	0.000433518	-0.098315	0.486331
BRCA2	1041	19	0.260759	0.450834	0.910994	1.29622	0.658377	8.62258e-05	-0.626806	0.000163373	-0.0264066	4.43569e-20	0.253355	0.000953162	0.0212802	3.00281e-12	0.0242853	0.745375
POLD1	15	<10	-6.92781	0.454465	0.910994	0.00101469	0.947896	0.492027	-20.6754	0.999097	0.00918559	0.685816	0.752975	0.261708	0.00783637	0.19437	-0.233628	0.687397
FANCG	47	<10	-2.60798	0.463555	0.910994	0.0746503	-0.657078	0.334003	0.235917	0.657885	0.00266914	0.834724	-0.00569621	0.986512	0.00920014	0.000954345	0.101413	0.770368
CUL3	97	<10	-1.51502	0.46577	0.910994	0.221475	-1.4031	0.00214108	-0.520966	0.312996	0.0328135	0.000535828	0.530441	0.0371053	0.0109948	9.12152e-05	-0.318821	0.179509
SMARCB1	71	<10	-1.85718	0.468898	0.910994	0.157569	-1.28779	0.0185302	-0.922213	0.201923	0.00510961	0.636135	0.168828	0.556258	0.0098688	4.23627e-05	-0.0257172	0.928689
PAX5	95	<10	-1.49336	0.470018	0.910994	0.226301	-0.812057	0.0994072	-0.00704984	0.986909	0.018868	0.0479864	0.105718	0.670086	0.00659052	0.0460125	-0.238798	0.330851
FAM123B	110	<10	-1.25459	0.478897	0.910994	0.286988	0.30587	0.539482	0.016872	0.966225	0.00961554	0.277009	0.467203	0.0550391	0.010852	1.28491e-05	-0.545372	0.0138417
MDM4	34	<10	-3.61424	0.483353	0.910994	0.0274286	2.72865	0.0263913	-21.1769	0.999067	0.0206224	0.198919	-0.146519	0.72182	0.00843286	0.123073	0.257114	0.566996
SMO	30	<10	-4.43757	0.492082	0.910994	0.0120899	-1.65395	0.0596427	-0.601243	0.559144	0.0070724	0.687523	0.149828	0.748936	0.00885644	0.00500207	0.281962	0.570105
CARD11	49	<10	-2.14684	0.502964	0.910994	0.118114	-0.454803	0.502394	1.21411	0.00161277	0.0278607	0.0283779	-0.180911	0.576973	0.00922764	0.00136464	-0.0889406	0.789304
CCND1	38	<10	-2.50668	0.506982	0.910994	0.0825667	0.0654871	0.931565	-0.271278	0.711474	0.029178	0.0365822	0.477618	0.210495	0.00888929	0.00313674	0.223965	0.556024
DDR2	31	<10	-3.58313	0.508348	0.910994	0.0282908	-0.809834	0.336927	-21.3411	0.999066	0.0138382	0.393563	0.141495	0.744026	0.00978788	0.00060287	0.987475	0.0752962
MAP2K4	990	<10	-0.296142	0.526108	0.910994	0.744784	9.71295	2.53167e-69	0.52157	0.000132007	0.0043824	0.142497	-0.162408	0.0388542	0.0220981	1.07191e-16	0.115695	0.145955
MYD88	19	<10	-5.79192	0.529533	0.910994	0.00314178	0.335598	0.807389	0.218015	0.836657	0.0435277	0.072578	0.3431	0.582955	-0.149683	0.212237	-0.476754	0.426841
FGFR1	111	<10	0.61752	0.533381	0.910994	1.84861	3.33083	3.92184e-06	-0.175762	0.705225	0.000939892	0.912615	0.831986	0.00182117	0.00809092	0.0256436	-0.10243	0.639859
ERBB3	456	<10	0.333538	0.535601	0.910994	1.39357	0.70948	0.00386834	0.496325	0.00241497	0.0349005	1.50025e-16	-0.0481882	0.651444	0.0070568	0.00186955	-0.1143	0.291078
AKT1	1643	16	0.185721	0.537902	0.910994	1.20297	0.275941	0.0323324	-2.1099	5.22602e-15	0.0138192	1.12893e-09	0.0997997	0.0936875	0.00338993	0.124483	0.106032	0.0819436
NOTCH1	607	<10	0.2807	0.545857	0.910994	1.3222	-1.34807	1.07306e-12	-0.479421	0.0165674	0.0044492	0.231987	-0.0999291	0.300355	0.0155988	7.51953e-06	-0.138264	0.154689
RET	66	<10	0.739442	0.55096	0.910994	2.08704	1.15368	0.108178	-0.648075	0.371734	0.00356473	0.751236	0.842795	0.0145938	0.00694032	0.0921551	0.700483	0.0408624
NRAS	85	<10	0.656796	0.551069	0.910994	1.92228	-0.948233	0.0561649	-1.8502	0.0666286	0.0160782	0.0980442	0.167493	0.512341	0.00711917	0.0137903	-0.182883	0.467344
BARD1	114	<10	-0.941694	0.553385	0.910994	0.391807	-1.75109	7.55094e-05	-0.662906	0.197544	-0.00616591	0.478732	-0.305	0.184505	0.0114174	4.96746e-05	0.108053	0.647942
QKI	63	<10	-1.54132	0.555347	0.910994	0.215755	-0.882644	0.147294	-22.063	0.999044	0.00919897	0.436294	0.283386	0.372289	0.0137633	0.000141041	0.509583	0.14231
KLHL6	22	<10	-3.07488	0.559227	0.910994	0.0469109	0.573252	0.581885	0.707024	0.265426	-0.00908305	0.60835	0.00191568	0.996745	0.0110458	0.000220534	0.0672419	0.887931
NFE2L2	101	<10	-0.940103	0.561759	0.910994	0.392428	0.322313	0.515172	-0.574914	0.264241	0.0101989	0.241608	0.550506	0.0246318	0.00904523	0.000229768	-0.134155	0.550307
HRAS	216	<10	0.438815	0.5644	0.910994	1.54747	0.78148	0.03113	-1.93662	0.00655505	0.0325044	1.44991e-07	-0.575711	0.000222333	0.00944933	4.25649e-05	-0.111565	0.489894
EP300	280	<10	0.379369	0.569581	0.910994	1.45859	-0.93032	0.00104509	0.0257426	0.915565	0.00460799	0.40506	0.0505195	0.724957	0.0323964	3.50137e-17	-0.0219116	0.879706
ATM	777	<10	-0.282068	0.571316	0.910994	0.755287	1.51715	9.08563e-13	0.301557	0.0313422	0.00796442	0.0154924	0.112571	0.194366	0.017856	3.17683e-08	0.123919	0.158648
PIK3C2B	21	<10	-3.39068	0.573155	0.910994	0.0342617	-1.3144	0.177003	-0.488415	0.636504	-0.00455177	0.810422	-0.343533	0.491472	0.00807421	0.0730016	-0.399187	0.418801
SMARCA4	283	<10	0.411846	0.574783	0.910994	1.5065	-5.82519	2.28307e-79	-0.0706439	0.779538	0.0194478	0.000792997	0.882971	2.76769e-08	0.0199839	2.93599e-06	0.251565	0.107361
EMSY	10	<10	-5.17621	0.576172	0.910994	0.00579751	2.23846	0.207174	1.24816	0.123687	0.0191541	0.463261	0.28407	0.687477	0.0128456	0.000184038	-0.715545	0.272826
FGF6	14	<10	-5.35419	0.57667	0.910994	0.00485658	2.33882	0.207106	0.421871	0.692741	0.0128784	0.618879	0.31488	0.653961	0.00689929	0.571258	-0.282423	0.667575
MEN1	383	<10	-0.391155	0.577793	0.910994	0.677599	5.69187	2.55563e-27	-0.835354	0.0141743	-0.0166816	0.000197911	0.320117	0.0114131	0.00750274	0.0246442	-0.0131344	0.910994
JAK1	71	<10	0.732683	0.578686	0.910994	2.07305	-1.67127	0.00345893	-1.4256	0.159095	0.0324415	0.00607349	-0.264991	0.373894	0.0217167	2.70893e-05	0.223549	0.490395
CDKN1B	479	<10	-0.350968	0.58536	0.910994	0.705243	2.5693	2.81494e-17	-1.27455	0.000381972	0.0137988	0.00074962	-0.0730631	0.491331	0.0118173	1.14469e-05	0.0192312	0.859014
KDR	29	<10	-3.17522	0.587543	0.910994	0.0424534	-1.19876	0.210798	0.820652	0.200911	0.0402891	0.0398905	0.618576	0.246934	0.00807461	0.0368049	-0.202726	0.681535
U2AF1	38	<10	-2.19984	0.59179	0.910994	0.112046	-0.687587	0.393899	-0.0519036	0.944034	0.0581977	0.000380288	-0.155554	0.69359	0.00394603	0.654097	-0.402951	0.313846
FGF23	16	<10	-4.03911	0.599016	0.910994	0.0179725	-0.856862	0.459492	0.708567	0.361848	0.0304482	0.178761	0.153549	0.791526	-0.00381613	0.925418	-0.181283	0.754988
GNA13	12	<10	1.3735	0.601821	0.910994	3.9221	-1.81217	0.224169	0.600826	0.582131	0.0120662	0.680947	-0.0418261	0.957859	0.0105894	0.00199775	0.464865	0.585672
SDHC	26	<10	1.08677	0.61069	0.910994	2.94862	-0.613774	0.587298	-0.206113	0.843809	0.00826007	0.704625	1.46774	0.0575742	0.00785348	0.0687463	-0.29475	0.589577
MLL	32	<10	-2.04768	0.6115	0.910994	0.130362	0.71142	0.468446	0.568398	0.364025	0.00589905	0.71957	0.451115	0.324348	0.00917317	0.00925278	0.284473	0.53204
CTCF	240	<10	-0.490608	0.619874	0.910994	0.613758	0.708627	0.0460539	-0.57458	0.114307	0.0163851	0.00689176	-0.0355604	0.819804	0.0219947	3.5842e-08	0.0391545	0.806973
MYCN	12	<10	1.09833	0.620773	0.910994	2.98272	-1.78228	0.128982	-20.8258	0.999081	-0.0154679	0.521606	0.847464	0.220324	0.00719288	0.15459	-0.667119	0.274791
FH	52	<10	-1.4087	0.626149	0.910994	0.246188	0.432689	0.587328	-0.320986	0.661875	0.000219514	0.987347	0.608259	0.125513	0.0138645	1.08162e-05	-0.0591972	0.869703
JAK2	60	<10	-1.25778	0.627171	0.910994	0.286078	1.2369	0.11344	-0.407397	0.575964	0.0398661	0.00163721	0.371192	0.267323	0.00500617	0.528713	0.251269	0.462634
AKT2	29	<10	-1.78635	0.637736	0.910994	0.169073	1.19866	0.259719	-0.579454	0.573057	-0.0055128	0.73816	1.16038	0.0366639	0.00597625	0.38775	0.725899	0.152369
FLCN	58	<10	0.63855	0.639807	0.910994	1.8877	-0.213789	0.744893	0.112573	0.831448	0.0109819	0.36199	0.184856	0.564114	0.00864248	0.002652	-0.016759	0.95793
CDKN1A	24	<10	-1.91707	0.642026	0.910994	0.148453	0.197948	0.841749	0.992859	0.0788621	0.00266654	0.878359	0.323079	0.492975	0.00759081	0.140487	0.140665	0.764315
CTNNB1	149	<10	-0.561838	0.642637	0.910994	0.571764	-0.600865	0.117803	-0.737402	0.107873	0.0116298	0.107738	-0.145101	0.440867	0.0079021	0.00130788	0.222986	0.266568
XRCC2	42	<10	-1.47058	0.646071	0.910994	0.231488	-0.874775	0.245449	-0.238631	0.745754	0.0236872	0.108346	0.210636	0.586105	0.00715418	0.0720619	-0.0837302	0.827857
PRKAR1A	44	<10	0.668658	0.64695	0.910994	1.9451	-0.198976	0.784637	0.00362644	0.995237	0.0010459	0.936892	0.221572	0.532048	0.00719602	0.0787851	0.275385	0.451479
KRAS	847	<10	-0.21888	0.654596	0.910994	0.804298	0.238209	0.179215	-0.781362	0.00014682	0.0344879	1.24018e-26	0.460067	9.36612e-08	0.0115728	0.000123888	-0.0558863	0.497345
BRAF	304	<10	0.304244	0.660052	0.910994	1.35354	0.635785	0.0389817	-0.828089	0.022013	0.0328469	6.64742e-10	0.353744	0.0123178	0.00982086	7.01356e-05	0.275139	0.0577949
GABRA6	30	<10	-1.5047	0.662365	0.910994	0.223761	0.540939	0.5633	0.460915	0.459857	0.00455571	0.777754	0.527881	0.24572	0.0100257	0.000792442	-0.357338	0.382978
GRM3	73	<10	0.534359	0.664083	0.910994	1.7018	-0.249411	0.666225	-0.138208	0.791184	0.0130633	0.214697	-0.808586	0.0044113	0.0104214	2.5474e-05	-0.0043915	0.987709
FANCL	33	<10	-1.65012	0.668507	0.910994	0.193617	-1.80923	0.0369544	0.0596009	0.936496	0.00123775	0.942601	-0.185747	0.683181	0.0112208	8.39793e-06	-0.403967	0.366892
FLT1	24	<10	-1.71342	0.669226	0.910994	0.181799	0.74285	0.477493	0.264969	0.72415	0.00557533	0.748548	-0.849843	0.0692173	0.00905726	0.0527405	0.271557	0.583149
PTEN	2996	27	0.0978505	0.670345	0.910994	1.10226	-0.966963	6.53245e-27	-1.26462	4.33332e-23	0.00487073	0.00458862	-0.0533989	0.233118	0.00995591	2.29492e-05	0.0464315	0.311341
NOTCH2	464	<10	0.221801	0.680903	0.910994	1.24694	-1.33547	5.17915e-10	-0.569083	0.0141282	0.00687369	0.105351	-0.168265	0.124018	0.00705729	0.00212385	-0.869147	2.14006e-15
FUBP1	64	<10	0.572987	0.685961	0.910994	1.76848	-1.64943	0.00450971	-0.325287	0.587969	0.0255822	0.0333733	0.670658	0.043986	0.00491898	0.259579	-0.0761769	0.805922
LYN	18	<10	-1.86162	0.68604	0.910994	0.156874	1.05889	0.386641	0.995397	0.125817	-0.00197241	0.920659	-0.157784	0.758863	0.00624683	0.544119	-0.0338093	0.948525
AR	42	<10	-1.07774	0.687437	0.910994	0.342203	0.601431	0.450566	0.147607	0.808663	0.0233887	0.0886778	0.058863	0.869281	0.00941367	0.00197456	-0.133209	0.70797
PTPN11	94	<10	0.473531	0.690244	0.910994	1.60186	-0.00829521	0.987375	-0.355876	0.492076	0.0279062	0.00385896	0.703405	0.0107922	0.00949033	7.28025e-05	0.0700378	0.781685
CBL	138	<10	-0.517738	0.695035	0.910994	0.597411	0.986155	0.0362464	0.326613	0.330704	0.0404688	2.79522e-07	-0.328743	0.0921557	0.0101898	2.81188e-05	0.575532	0.0140324
RAC1	27	<10	-1.53524	0.699773	0.910994	0.217064	-0.538499	0.563063	-21.1792	0.999069	0.0223809	0.213	1.06854	0.0582097	0.00742219	0.0739098	0.488827	0.345808
SUFU	45	<10	0.597957	0.700453	0.910994	1.81297	0.0695488	0.926407	-0.336785	0.645532	0.0142348	0.29055	-0.269763	0.439729	0.014424	1.18469e-05	0.25514	0.49664
BTG1	15	<10	0.903438	0.716777	0.924243	2.45695	0.532189	0.706741	0.192026	0.856089	0.00739846	0.757953	0.121344	0.849819	0.00908192	0.0611278	0.399349	0.559305
ERBB2	1403	14	-0.130156	0.718856	0.924243	0.87853	1.08431	4.97196e-13	0.917421	1.33507e-26	0.0282415	6.49574e-30	0.164898	0.0103206	0.0115675	1.83811e-05	0.0137671	0.830844
DDR1	23	<10	-1.69167	0.723489	0.924915	0.185777	0.960729	0.459858	-20.8151	0.999102	-0.00511972	0.807909	-0.16226	0.770143	0.00905075	0.0488886	0.323291	0.589445
MAP2K2	19	<10	-2.17015	0.730133	0.928135	0.115406	-0.653588	0.605973	0.107395	0.919144	0.0421214	0.0970734	0.602534	0.38185	0.00784234	0.121161	-0.88726	0.150855
CHEK1	18	<10	-1.33494	0.751063	0.942315	0.264936	-2.18214	0.0386516	0.468879	0.541527	-0.0126926	0.540681	-0.169693	0.756842	0.00846948	0.0351655	0.156224	0.781676
MCL1	47	<10	0.466374	0.754866	0.942315	1.59049	0.0309212	0.966244	0.941272	0.0268042	-0.00534657	0.677475	-0.289725	0.38823	0.00702952	0.156398	0.375539	0.301462
PDGFRA	45	<10	-0.707601	0.755778	0.942315	0.494572	1.06783	0.189332	-1.05361	0.300202	0.00208054	0.872661	-0.222765	0.513955	0.0106248	0.000218155	0.684953	0.0897864
PPP2R1A	40	<10	-0.717096	0.770986	0.942315	0.489921	-0.726353	0.323139	-1.05545	0.300064	0.011153	0.427041	0.0551258	0.881063	0.00668357	0.136158	0.0554667	0.883115
PIK3C2G	25	<10	-0.942157	0.77527	0.942315	0.391627	-0.30922	0.748286	-0.521307	0.612894	0.00445775	0.800386	0.0441655	0.924702	0.00780699	0.0837329	0.525032	0.314422
MST1R	12	<10	-2.10953	0.778806	0.942315	0.122581	2.01648	0.351153	0.820999	0.456751	-0.00652224	0.832366	1.31217	0.229485	0.00856309	0.237711	0.321306	0.704385
RAD51D	47	<10	-0.604318	0.779232	0.942315	0.5481	0.502534	0.520037	0.350903	0.51299	-0.0178868	0.175243	0.467798	0.204987	0.00590358	0.313848	0.746819	0.0646418
MED12	112	<10	0.289453	0.779424	0.942315	1.33377	-1.4106	0.0010111	-1.45454	0.0423455	-0.00545199	0.515775	-0.0496631	0.821854	0.00161878	0.853247	0.296158	0.206397
FANCA	196	<10	0.221223	0.783369	0.942315	1.24622	-0.717713	0.0361833	0.251665	0.333031	-0.00889869	0.16779	0.00236624	0.988824	0.00705851	0.00625692	-0.109979	0.514006
KIT	48	<10	-0.635504	0.788405	0.942315	0.531354	-0.700007	0.330089	-0.371827	0.611931	0.0142617	0.300885	0.0985847	0.786535	0.0113561	4.89036e-06	-0.231	0.517514
MAP2K1	58	<10	0.367626	0.790384	0.942315	1.44165	-1.04759	0.0773254	-22.1674	0.999037	-0.0108944	0.34378	0.608358	0.0620909	0.0068341	0.0430041	0.551816	0.101986
STAT3	47	<10	-0.666924	0.795656	0.942315	0.514999	0.0300545	0.970207	-0.152814	0.835456	0.0376895	0.0104114	-0.350031	0.341249	-0.00926207	0.770204	0.190968	0.634701
RNF43	120	<10	-0.334189	0.795732	0.942315	0.717116	-0.191881	0.668786	0.187228	0.596677	0.0162916	0.0487417	0.406137	0.0700146	0.0134311	0.000341344	0.324042	0.157562
CDKN2A	521	<10	0.125165	0.815009	0.960089	1.13263	-0.958489	3.66449e-06	0.14978	0.375568	0.0112847	0.00518657	0.1893	0.0732031	0.0222643	2.64602e-11	-0.0707834	0.499847
FLT3	41	<10	-0.467189	0.830508	0.9725	0.628227	-0.487251	0.500497	0.326635	0.542624	0.00905693	0.505349	0.455801	0.219079	0.00507266	0.434957	-0.167767	0.631497
BAP1	273	<10	0.147871	0.834189	0.9725	1.15851	-1.47521	5.21179e-08	-0.651419	0.0361187	0.0113764	0.0340965	-0.22285	0.108252	0.00124215	0.822645	-0.420183	0.0023238
ASXL1	343	<10	0.142402	0.842122	0.973354	1.15222	0.362519	0.210567	-0.307187	0.268306	0.0388688	1.62917e-13	0.154502	0.248495	0.0262532	2.24639e-14	0.160096	0.249679
FGF3	10	<10	0.688443	0.845883	0.973354	1.98377	-0.720051	0.676358	0.801664	0.469915	-0.000364825	0.990946	0.373422	0.67188	0.00776444	0.297024	1.10895	0.314371
RAD51B	29	<10	-0.531767	0.855423	0.973354	0.58913	-0.177888	0.853432	0.248776	0.740331	0.012076	0.488	0.299335	0.525742	0.0076423	0.100703	1.20135	0.0557631
DIS3	17	<10	-0.744513	0.856413	0.973354	0.476737	-0.413408	0.720927	-20.7641	0.999074	0.0391066	0.0873606	1.39597	0.0708404	0.00634508	0.290928	-0.452761	0.409548
KDM5C	192	<10	-0.179918	0.856551	0.973354	0.836091	-0.298208	0.406967	0.254224	0.35643	0.0200332	0.00279226	0.126582	0.468771	0.00852101	0.000248216	-0.194372	0.259184
SMAD2	101	<10	0.207882	0.870684	0.984441	1.22979	0.776985	0.16905	0.313095	0.436353	0.028839	0.00258929	0.115071	0.643845	0.0107484	1.06595e-05	0.132543	0.604294
ERRFI1	48	<10	-0.325947	0.880635	0.98758	0.723021	-1.29996	0.0532515	-1.18513	0.243831	0.0300678	0.028721	0.215318	0.54724	0.0114945	1.17491e-05	-0.643873	0.0607295
MAP3K1	2159	18	-0.041678	0.889136	0.98758	0.959378	4.98349	1.46385e-129	-0.220215	0.060703	0.023654	3.62874e-30	-0.073809	0.166652	0.00530881	0.0302515	0.000809522	0.988035
BCORL1	184	<10	0.118144	0.895276	0.98758	1.12474	-0.565644	0.108576	-0.220359	0.504497	0.0124306	0.0625958	0.209058	0.236579	0.00871371	0.000182839	-0.122499	0.480362
BTK	21	<10	0.361139	0.898364	0.98758	1.43237	-0.592846	0.61011	0.796159	0.305453	0.0442843	0.0462717	-0.912632	0.121397	0.0104956	0.00406755	0.182148	0.766281
CEBPA	33	<10	-0.284068	0.899858	0.98758	0.753786	-0.556797	0.468866	-0.245691	0.738544	0.0178443	0.22229	0.0356537	0.925745	0.00939543	0.000799757	-0.333912	0.372793
POLE	35	<10	-0.303937	0.903905	0.98758	0.73903	-0.0812018	0.922953	0.0152369	0.983584	0.0409193	0.00969807	0.460197	0.279998	0.0130673	2.39739e-06	0.492869	0.275902
IRF2	53	<10	-0.223057	0.906193	0.98758	0.800962	-0.4748	0.46708	-0.100712	0.867227	0.0316844	0.0109306	-0.491996	0.117928	0.0180675	0.00233838	0.266661	0.441352
RAD51C	70	<10	-0.155786	0.91828	0.98758	0.856409	-0.849312	0.131505	0.0576913	0.902771	-0.00590767	0.577048	-0.291044	0.297855	0.008857	0.00102537	0.286312	0.334235
MYC	16	<10	-0.441648	0.922586	0.98758	0.644397	-2.77242	0.0276262	0.253754	0.812171	0.0314215	0.249513	1.06766	0.187434	0.00325145	0.787546	0.659461	0.416121
BRIP1	130	<10	-0.102103	0.927305	0.98758	0.903398	-0.696289	0.0875148	-0.651039	0.157324	0.00540625	0.488889	0.478207	0.0257507	0.011382	0.000148945	-0.0926172	0.64826
CASP8	222	<10	-0.0788826	0.928289	0.98758	0.924513	-0.752209	0.0221246	-0.593233	0.103553	-0.00165521	0.791303	-0.0835348	0.608421	0.0224683	2.14962e-08	0.330424	0.0589818
CIC	170	<10	-0.0747149	0.941032	0.98758	0.928355	-1.69875	1.63316e-06	-0.68555	0.102769	0.00463073	0.515833	0.267134	0.158462	0.0105168	0.000271864	0.0449967	0.81288
MTOR	150	<10	-0.0790752	0.942332	0.98758	0.924336	1.33259	0.00591556	-1.46976	0.0398847	0.0103539	0.170506	-0.0173887	0.930129	0.0114127	1.97396e-05	0.305089	0.149985
CCND3	15	<10	-0.289456	0.945171	0.98758	0.749755	0.542616	0.708927	-20.3795	0.999078	0.0432699	0.0984896	1.79672	0.0894558	0.00948756	0.0177269	-0.587182	0.340081
NBN	93	<10	0.0727496	0.956185	0.98758	1.07507	-0.594135	0.264396	0.572798	0.115549	-0.00465688	0.638837	0.32495	0.226775	0.0131594	6.01716e-05	0.556867	0.0543626
PTCH1	138	<10	0.0547936	0.958071	0.98758	1.05603	-0.403775	0.317182	-0.0406822	0.907615	0.00667437	0.38482	0.448955	0.031481	0.0313601	1.69099e-14	0.0584279	0.771287
EPHB4	15	<10	-0.158158	0.962501	0.98758	0.854391	0.225447	0.863422	0.763153	0.33087	0.0108741	0.642708	0.329814	0.596947	0.00431635	0.783444	-0.914297	0.123562
APC	275	<10	0.0342951	0.964033	0.98758	1.03471	-1.39665	3.70224e-07	-0.802434	0.0190291	0.0134618	0.0153378	0.128063	0.373575	0.0275593	4.12659e-13	-0.257735	0.0689977
FGFR3	75	<10	-0.0551251	0.972567	0.98758	0.946628	0.304456	0.612422	-0.759122	0.293312	0.0521942	2.08693e-06	-0.128383	0.631662	-0.00198468	0.909026	0.409463	0.186053
BCL2	11	<10	-0.132219	0.972576	0.98758	0.876728	-0.0422808	0.976608	0.358021	0.737961	0.0153556	0.555316	-0.700236	0.318835	0.011839	0.000397317	-0.357371	0.600805
RICTOR	17	<10	0.103762	0.978389	0.98758	1.10876	-1.99959	0.0992209	-20.2931	0.999077	0.0641513	0.0162106	-0.388667	0.557251	0.0107298	0.000729649	0.792942	0.345145
FGFR2	338	<10	0.0184791	0.979284	0.98758	1.01856	1.64415	4.69348e-07	-1.20643	0.00361054	0.0316634	2.54612e-10	0.410989	0.00235041	0.0122741	6.19249e-05	0.0593268	0.648295
NFKBIA	64	<10	-0.0297797	0.98364	0.98758	0.970804	-1.93216	0.000242981	-0.987769	0.17118	-0.00279585	0.789765	-0.0119178	0.965728	0.00700877	0.0211833	0.399186	0.183579
PMS2	112	<10	0.0213769	0.985771	0.98758	1.0215	-0.572736	0.207154	-0.230678	0.588136	0.0126328	0.143518	0.360251	0.121072	0.00708405	0.0117515	-0.243593	0.270424
PBRM1	218	<10	-0.0148428	0.986255	0.98758	0.98534	-1.01708	0.00106818	-0.159154	0.583977	0.0165476	0.00678049	0.394507	0.0161902	0.00997026	0.000254982	-0.055574	0.727306
ARAF	31	<10	0.0305675	0.98758	0.98758	1.03088	0.12329	0.881544	-0.187677	0.798937	-0.00648339	0.653957	-0.302033	0.42805	0.00803258	0.0515774	0.622604	0.155199
ALOX12B	<10	<10
AURKA	<10	<10
MPL	<10	<10
PARP1	<10	<10
RPTOR	<10	<10
SOCS1	<10	<10
ZNF217	<10	<10
BCL6	<10	<10
CD79A	<10	<10
GATA6	<10	<10
GSK3B	<10	<10
IRF4	<10	<10
AKT3	<10	<10
FGF12	<10	<10
GNAQ	<10	<10
PRKCI	<10	<10
SDHD	<10	<10
CCNE1	<10	<10
CYP17A1	<10	<10
FAM46C	<10	<10
GNA11	<10	<10
LTK	<10	<10
MEF2B	<10	<10
MERTK	<10	<10
PPARG	<10	<10
H3F3A	<10	<10
PARP2	<10	<10
CDK8	<10	<10
FGF10	<10	<10
IRS2	<10	<10
SRC	<10	<10
ARFRP1	<10	<10
C17orf39	<10	<10
CCND2	<10	<10
CD79B	<10	<10
CDK4	<10	<10
ERG	<10	<10
TYRO3	<10	<10
AURKB	<10	<10
BCL2L2	<10	<10
CDK6	<10	<10
FGF19	<10	<10
IKBKE	<10	<10
MDM2	<10	<10
MITF	<10	<10
REL	<10	<10
SYK	<10	<10
VEGFA	<10	<10
BCL2L1	<10	<10
CRKL	<10	<10
CUL4A	<10	<10
MKNK1	<10	<10
SOX2	<10	<10
CD274	<10	<10
FGF4	<10	<10
FOXL2	<10	<10
MYCL1	<10	<10
NKX2-1	<10	<10
PARP3	<10	<10
PDCD1LG2	<10	<10
PDK1	<10	<10
RAD52	<10	<10
TERC	<10	<10
