# Supplementary material for: Association between ancestry and tumor somatic mutations in a large national cohort of women with breast cancer
Source: NPJ Breast Cancer. 2025 Oct 29;11:117. doi: 10.1038/s41523-025-00815-x (PMC12572180; doi:10.1038/s41523-025-00815-x)
Supplement: Supplementary file 6 — Supplementary Data 2a [file 41523_2025_815_MOESM6_ESM.xlsx]

## Sheet: cn_AFR
Supplementary Data 2a: Tumor somatic copy number alterations associated with African ancestry
alteration	n	n_in_AFR	AFR_coef	AFR_pvalue	AFR_fdr_bh	AFR_odds_ratio	HR_prob_coef	HR_prob_pvalue	HER2_status_coef	HER2_status_pvalue	patient_age_coef	patient_age_pvalue	metastasis_coef	metastasis_pvalue	tmb_coef	tmb_pvalue	F1CDx_coef	F1CDx_pvalue
MYC	7970	1528	0.457067	1.70851e-21	2.7507e-19	1.57943	-1.72668	1.81761e-176	0.328655	3.83136e-12	-0.0101496	1.45823e-18	-0.00268536	0.928724	-0.0043115	0.0567781	-0.1056	0.000457931
FGFR1	5437	889	0.480158	1.17814e-17	9.48401e-16	1.61633	1.96404	3.13878e-114	-0.141337	0.0302703	-0.00821331	5.24057e-10	0.217726	5.60257e-10	-0.00865238	0.00507524	0.0443267	0.202906
ZNF703	5874	922	0.428454	8.69775e-15	4.66779e-13	1.53488	2.30162	6.93157e-157	-0.0619425	0.317234	-0.0112022	2.55553e-18	0.267665	4.70848e-15	-0.0127446	5.82654e-05	0.0565723	0.0935813
MCL1	2156	467	0.515101	6.32014e-11	2.54386e-09	1.67381	-1.63973	1.21708e-56	0.389699	4.24125e-07	-0.00582462	0.00369294	-0.180988	0.000500593	-0.000732031	0.817424	-0.201329	0.000108359
KRAS	885	209	0.700836	5.34561e-10	1.72129e-08	2.01544	-2.40411	1.46193e-54	-0.154692	0.272015	-0.00387718	0.205588	-0.168293	0.0347766	-0.0128429	0.101978	-0.158556	0.0466687
CCNE1	1618	391	0.577515	2.66708e-09	7.15667e-08	1.78161	-7.71036	0	0.700646	6.40767e-14	-0.00158726	0.536714	0.0388014	0.561742	-0.0378889	4.94181e-07	-0.0735467	0.274425
CTNNA1	285	87	1.01959	1.11956e-07	2.57499e-06	2.77207	-3.45687	6.8077e-33	-1.44186	0.00150679	-0.0242721	2.39292e-05	0.0665035	0.653383	-0.00934115	0.500945	0.110325	0.464688
VEGFA	714	170	0.655015	3.68642e-07	7.41891e-06	1.92517	-3.06546	5.33578e-68	-0.447114	0.0128064	-0.00665982	0.057117	0.00364541	0.968074	-0.00650415	0.382443	0.0109178	0.905979
CREBBP	161	56	1.17395	4.8812e-07	8.73193e-06	3.23475	-4.07701	2.09986e-28	-23.1232	0.99895	-0.00341264	0.62968	-0.297232	0.114814	-0.0441826	0.0840234	-0.112387	0.544565
CCND3	705	167	0.625648	1.57997e-06	2.54376e-05	1.86946	-3.24352	2.33875e-74	-0.462557	0.0111519	-0.00513388	0.145409	-0.0151274	0.869146	-0.0109854	0.193429	0.0102252	0.912655
LYN	1898	371	0.400861	3.61108e-06	5.2853e-05	1.49311	-1.13876	1.4695e-24	0.145448	0.105484	0.00173041	0.417191	-0.0248695	0.653774	-0.0171979	0.00253551	-0.133562	0.0162252
CCND2	752	177	0.559698	4.31115e-06	5.78412e-05	1.75014	-3.24872	1.83334e-83	-0.748603	7.86417e-05	-0.0192017	5.97134e-09	-0.228375	0.00807485	-0.0116813	0.167282	-0.0756254	0.377905
FGF6	717	169	0.56587	5.16073e-06	6.39136e-05	1.76098	-3.2521	2.0988e-80	-0.857611	2.36002e-05	-0.0195962	6.23134e-09	-0.218143	0.0131859	-0.0105566	0.211509	-0.100877	0.248361
KDM5A	1182	253	0.460263	6.88326e-06	7.91574e-05	1.58449	-2.85191	2.37873e-98	-0.639867	1.27301e-05	-0.015915	2.73042e-09	-0.226465	0.00117409	-0.0040309	0.447341	-0.117354	0.0917365
ZNF217	2652	399	0.342305	1.24755e-05	0.000133903	1.40819	1.87529	2.17552e-54	0.712139	4.1713e-25	-0.0142522	7.61463e-15	0.0989256	0.0404848	0.00664764	0.00143017	0.0152368	0.750922
GNAS	2320	359	0.357213	1.44972e-05	0.000145878	1.42934	1.4243	3.73996e-31	0.752592	4.37655e-26	-0.0111179	1.01436e-08	0.108533	0.0339322	0.00571091	0.00591259	0.0772185	0.132461
FGF23	720	169	0.533934	1.83714e-05	0.000173988	1.70563	-3.23386	8.88168e-80	-0.824373	3.5267e-05	-0.0212181	3.05177e-10	-0.20915	0.0172418	-0.0108046	0.204202	-0.0890505	0.307475
ARFRP1	1428	230	0.434919	2.05418e-05	0.000183735	1.54484	1.58259	9.10646e-24	0.924043	3.89661e-28	-0.0131978	7.85476e-08	0.273624	3.09731e-05	0.00696018	0.00166835	-0.196966	0.00169045
RB1	978	183	0.475414	5.73689e-05	0.000486126	1.60868	1.46507	2.25267e-15	-1.15421	2.22809e-07	-0.0152734	1.40904e-07	-0.261399	0.000531202	0.00531431	0.0398228	-0.0783827	0.30307
MDM2	1773	263	0.362965	0.000132702	0.00106825	1.43759	3.69409	4.63947e-91	0.335371	0.000510304	-0.0131799	2.01516e-09	0.0324309	0.576725	0.00599039	0.012449	-0.026407	0.645744
NTRK1	694	163	0.50698	0.000143454	0.00109982	1.66027	-2.83018	3.42975e-58	-0.0853634	0.582719	-0.00718123	0.0400621	-0.0575251	0.526794	9.20837e-05	0.982641	-0.0864893	0.344587
BCL2L2	399	87	0.602514	0.000400581	0.00293153	1.82671	-1.22291	1.56308e-07	0.186186	0.310981	-0.0116262	0.0096519	-0.185623	0.111958	6.97196e-05	0.9919	-0.0184564	0.875872
AKT2	662	148	0.471239	0.000596089	0.00417263	1.60198	-4.31443	5.77835e-115	0.43927	0.000969431	0.00173799	0.630621	0.0322906	0.73062	-0.0212505	0.03045	-0.0771168	0.414781
CD274	633	150	0.447643	0.0014517	0.00973849	1.56462	-3.56789	6.02814e-83	-0.507601	0.00786642	-0.00432732	0.237026	0.0346364	0.715473	0.00370701	0.134614	-0.207937	0.0285712
MEN1	21	<10	1.8774	0.00221995	0.01419	6.53647	3.38626	0.0359928	-0.103742	0.920522	-0.0340972	0.0792885	1.12688	0.080986	0.00536563	0.701982	1.43652	0.0572034
NOTCH3	455	95	0.501483	0.00229155	0.01419	1.65117	-1.7345	1.12347e-15	0.512393	0.00086835	-0.0048386	0.253694	-0.0607306	0.58127	-0.000250917	0.967644	0.0302545	0.787439
PDCD1LG2	617	146	0.427343	0.00272494	0.0162487	1.53318	-3.6206	6.33504e-83	-0.518874	0.00752707	-0.00616554	0.0959614	0.0247005	0.797359	0.0036709	0.14098	-0.184087	0.0558125
CUL4A	466	103	0.468266	0.00315892	0.0181638	1.59722	-2.81018	2.22157e-42	-0.610983	0.00697723	-0.00798183	0.0541381	0.0956272	0.374632	-0.004099	0.597421	-0.171646	0.109471
PDGFRA	308	71	0.559776	0.0050063	0.0277936	1.75028	-2.8823	1.40617e-27	0.436063	0.0240373	0.000657985	0.901163	0.0813775	0.553239	-0.00958412	0.434083	-0.154298	0.260652
JAK2	629	145	0.388874	0.00652133	0.0349978	1.47532	-3.65182	1.122e-85	-0.366446	0.042435	-0.00426531	0.246128	0.0640478	0.502095	0.00255259	0.35299	-0.219347	0.0213298
KDR	336	75	0.517065	0.00706209	0.0362017	1.6771	-2.97065	7.31713e-32	0.71289	2.40455e-05	0.00459119	0.360841	-0.00889986	0.945382	0.00111003	0.814624	-0.10098	0.441373
PIK3CA	943	114	-0.393724	0.00719537	0.0362017	0.67454	-1.91801	5.11301e-37	0.45822	2.77205e-05	-0.00723117	0.015156	0.122719	0.115384	0.00530479	0.0124861	-0.12421	0.108599
BCL2L1	523	91	0.421997	0.00769234	0.0375293	1.525	-0.758292	0.000253632	0.617824	1.06141e-05	0.00743908	0.0569122	-0.187523	0.0632872	0.00421604	0.148191	-0.0946545	0.355393
KIT	376	81	0.488237	0.00832154	0.039405	1.62944	-2.74348	3.69471e-30	0.518838	0.0025384	0.00407852	0.395841	0.0196512	0.874481	-0.0011203	0.865425	-0.0842626	0.502294
MDM4	1561	222	0.261827	0.009687	0.0445602	1.2993	1.53452	7.36969e-25	0.709448	1.7166e-16	0.00204001	0.377714	0.0183968	0.761154	0.00500066	0.0266209	0.0423636	0.488627
BRCA2	163	<10	-1.30011	0.0104128	0.0465682	0.272503	0.185568	0.656064	-2.35711	0.0190361	-0.000138796	0.984772	0.0174585	0.927516	0.00546794	0.151634	0.322901	0.112583
BCOR	10	<10	2.36117	0.0118585	0.0516006	10.6034	-3.89265	0.0120095	-20.1123	0.999063	0.00927485	0.758078	-0.0986842	0.899434	-0.0200034	0.815448	0.33814	0.689169
AXL	98	26	0.829707	0.012216	0.0517572	2.29265	-3.69032	2.83629e-15	0.290591	0.41846	0.00851586	0.363586	0.377019	0.12325	-0.0565073	0.0948738	-0.0530002	0.828959
AURKA	1835	262	0.235359	0.0133839	0.0552514	1.26536	1.52154	9.97782e-28	0.786236	1.27423e-23	-0.0113929	1.70667e-07	0.180242	0.00182564	0.00729402	0.000773102	0.0023796	0.966661
CCND1	7327	948	0.134745	0.0155923	0.062759	1.14424	4.40696	0	0.365687	2.03702e-11	-0.0146025	1.07973e-33	0.175012	3.87526e-08	-0.00396654	0.125226	0.0548231	0.0823751
FBXW7	54	17	1.06168	0.0161493	0.0634156	2.89124	-2.92056	2.33296e-05	-1.27623	0.20893	-0.0298459	0.0264226	-0.841747	0.0278453	-0.00160481	0.952024	-0.105957	0.75875
TERC	748	91	-0.378335	0.0171018	0.0651707	0.685001	-2.44356	5.71e-49	0.642503	1.37514e-08	-0.00651051	0.0473034	-0.016408	0.847564	0.00134083	0.691497	-0.108878	0.203427
FGF3	6634	866	0.136106	0.0174058	0.0651707	1.1458	4.1109	0	0.326707	6.14388e-09	-0.0148144	1.12168e-32	0.223619	1.19169e-11	-0.00641137	0.021673	0.0280155	0.388155
PRKCI	624	73	-0.392881	0.0221416	0.0798248	0.675109	-2.7635	7.80844e-54	0.497386	9.47516e-05	-0.00625135	0.0786955	0.0504406	0.585654	0.000933602	0.798345	-0.156292	0.090566
IRS2	552	110	0.341626	0.0223113	0.0798248	1.40723	-2.20105	5.29735e-32	-0.735713	0.000835521	-0.00669606	0.0737705	0.122576	0.211482	-0.00316555	0.639457	0.108368	0.279727
FGF19	6849	886	0.127663	0.0248035	0.0856952	1.13617	4.26534	0	0.34785	4.12313e-10	-0.0150277	3.74959e-34	0.222116	1.03662e-11	-0.00482889	0.0727836	0.040132	0.212531
CIC	44	14	1.03882	0.0250681	0.0856952	2.82587	-2.12378	0.00179367	-1.24432	0.220809	-0.00808106	0.552419	-0.160828	0.649374	-0.00758593	0.813695	-0.260285	0.456657
BAP1	95	23	0.694492	0.0255489	0.0856952	2.00269	-2.9965	1.78326e-12	-1.07457	0.068152	-0.00253135	0.767757	0.128457	0.565323	-0.0365399	0.194409	-0.0403329	0.858164
PIK3C2B	1802	248	0.201216	0.0347916	0.114315	1.22289	1.42369	1.84149e-25	0.684517	2.15388e-17	0.00313561	0.144452	-0.156632	0.00486421	0.00547098	0.00926347	0.000725824	0.98979
BRAF	214	23	-0.698863	0.0366722	0.118085	0.49715	-2.59215	2.4518e-17	0.332736	0.15063	-0.00453174	0.465018	0.358007	0.0296311	0.0029456	0.449527	-0.256347	0.10763
BCL2	178	36	0.529494	0.0376976	0.119006	1.69807	-0.640973	0.0683762	0.133089	0.628379	-0.020002	0.00256528	0.0148399	0.931283	-0.00372149	0.797095	-0.062667	0.715166
FAS	417	54	-0.414892	0.0416972	0.129101	0.660411	-2.56493	6.10514e-33	-1.74131	5.48349e-06	-0.0380392	4.10748e-18	0.265013	0.0192511	0.000662704	0.895818	-0.00393896	0.972011
FGF4	6541	848	0.114308	0.0479356	0.145616	1.1211	4.15446	0	0.314507	2.97882e-08	-0.014993	4.84176e-33	0.225254	1.15582e-11	-0.00612486	0.0286247	0.0381945	0.242581
MYCL1	326	67	0.390455	0.0527811	0.157366	1.47765	-1.63087	5.00037e-10	0.921558	8.545e-09	-0.0184316	0.000313953	0.0601155	0.649307	0.000392629	0.956665	-0.0581674	0.659883
CDKN2B	2033	262	-0.18866	0.0540028	0.158081	0.828068	-0.618353	2.56281e-08	-0.238604	0.0188249	8.67512e-05	0.96653	0.0384727	0.476985	-0.0143218	0.00614169	-0.0246228	0.650849
QKI	38	<10	0.951685	0.0706034	0.202985	2.59007	-2.31361	0.0025704	-1.08927	0.285768	-0.0300053	0.0551455	-0.0379289	0.923633	0.00454686	0.57919	-0.955883	0.0174286
MYCN	227	39	0.432923	0.0753539	0.211413	1.54176	-1.93854	7.46397e-10	1.37283	1.84477e-15	-0.00474908	0.440334	0.102954	0.517842	0.00444245	0.220935	-0.272224	0.0834783
NFKBIA	625	93	0.275311	0.0761613	0.211413	1.31694	1.0253	3.85205e-06	0.751401	3.81817e-09	-0.0132553	0.000258884	0.361589	0.000234536	0.00399819	0.235185	-0.0429867	0.647543
ATM	27	<10	1.04374	0.083129	0.224668	2.83983	5.29447	0.00147376	0.721427	0.248458	0.0114002	0.484161	-0.791941	0.0584418	0.00971227	0.23877	-0.662386	0.109829
CASP8	27	<10	1.00828	0.0837272	0.224668	2.74089	-1.46845	0.0898651	-0.750119	0.464604	-0.00925657	0.583342	-0.417928	0.349164	-0.0763596	0.310852	-0.50597	0.241712
CRKL	158	32	0.474296	0.0884474	0.233443	1.60688	-0.146204	0.705274	1.0349	1.88521e-06	-0.0169335	0.0159658	0.559047	0.00369819	-0.00901441	0.59967	-0.011728	0.948363
SPEN	11	<10	1.54699	0.0910525	0.236443	4.69731	-0.933777	0.522049	0.380527	0.723204	0.00839262	0.766142	-0.171023	0.813512	0.00526767	0.71341	-0.570613	0.425739
EMSY	2796	319	-0.138496	0.105587	0.269834	0.870667	3.02135	2.62186e-112	0.0292044	0.732189	-0.00715891	4.48191e-05	0.164754	0.000435653	-0.0108245	0.011447	0.0891402	0.0548228
ALK	51	11	0.7919	0.10764	0.269957	2.20759	-3.30626	1.25321e-06	-0.523079	0.474503	0.00520227	0.707151	0.17571	0.623174	-0.00359668	0.873563	-0.32724	0.355493
SRC	433	65	0.300435	0.108989	0.269957	1.35045	1.29131	2.4628e-06	1.08197	6.7296e-15	-0.011126	0.0111518	0.453881	0.000156796	0.00392569	0.352324	-0.312014	0.00474119
RET	248	48	0.348353	0.113487	0.27684	1.41673	-2.63079	3.39425e-21	0.794382	1.07553e-05	-0.0011702	0.832734	0.139763	0.332197	-0.0135147	0.331684	-0.0239071	0.869033
ESR1	771	83	-0.262959	0.118787	0.285442	0.768773	-0.0883816	0.635189	0.289064	0.0393221	0.0262385	1.26217e-14	0.174555	0.0481279	-0.0058854	0.379187	0.184078	0.0437039
MAP2K2	81	16	0.593291	0.123762	0.293024	1.80994	1.5431	0.014684	-0.273659	0.598038	-0.0113225	0.245482	-0.228128	0.368839	0.00411535	0.656942	0.0748396	0.77472
AKT1	314	43	-0.382617	0.140927	0.323972	0.682074	-2.03458	1.91455e-14	0.442881	0.0237346	3.66265e-05	0.994457	0.0544654	0.693068	0.00332089	0.357769	0.135091	0.341556
RAD51B	110	22	0.477791	0.143186	0.323972	1.61251	-1.9062	4.37872e-06	-0.804095	0.116992	0.00112006	0.89345	0.164567	0.452144	0.00350197	0.487426	-0.118863	0.585854
KEL	175	19	-0.481429	0.143701	0.323972	0.617899	-2.71608	4.27454e-17	-0.0279951	0.921258	-0.00373201	0.569593	0.308088	0.0763548	0.00327674	0.387368	-0.0547346	0.750306
CBFB	52	<10	-1.48525	0.144882	0.323972	0.226446	0.277999	0.721658	-21.7505	0.999056	0.0160594	0.235434	0.0402395	0.908848	-0.0456779	0.314788	-0.1926	0.579409
REL	210	40	0.359227	0.149152	0.328953	1.43222	-2.97716	1.83996e-20	0.0746674	0.778985	0.000109166	0.986334	-0.294242	0.0773584	-0.00489181	0.701068	-0.390485	0.0172455
EPHA3	425	57	-0.308812	0.15267	0.32937	0.734319	-1.26037	5.05358e-08	0.395103	0.022824	0.00198787	0.653433	-0.121376	0.295164	0.00219192	0.622624	0.708819	1.61116e-07
FGFR4	227	26	-0.437114	0.153433	0.32937	0.645898	-2.43984	5.38482e-16	1.27287	1.18023e-13	0.00449756	0.458526	0.754018	8.55385e-06	-0.0220643	0.173063	-0.267072	0.0823087
CDKN2A	2261	296	-0.125679	0.170983	0.362213	0.881898	-0.584198	3.622e-08	-0.253683	0.0091876	-1.40829e-05	0.994298	0.0469602	0.362692	-0.01253	0.00963344	-0.0121039	0.815682
GATA4	64	<10	-0.940741	0.182765	0.380744	0.390338	0.196689	0.763719	-0.739493	0.308059	-0.00241241	0.831834	0.896402	0.00979963	-0.00651356	0.780323	0.606242	0.0690376
SUFU	12	<10	1.18276	0.18446	0.380744	3.26337	-1.84305	0.164765	-20.4824	0.999084	-0.0125795	0.635755	0.264766	0.701229	-0.177584	0.245023	-0.325433	0.63231
CDK8	208	33	0.351328	0.189688	0.386579	1.42095	-0.257845	0.463025	0.666377	0.0036618	0.00812209	0.206166	0.251612	0.140557	0.00440858	0.298597	0.252102	0.1517
MAP3K1	128	27	0.397577	0.198779	0.400043	1.48821	-2.38886	2.20012e-09	-1.60546	0.0248155	-0.00461456	0.561753	-0.315969	0.132768	-0.00402227	0.798823	0.0456458	0.830361
RPTOR	481	62	-0.253192	0.203234	0.403959	0.776319	-0.414732	0.0664429	0.88741	3.79819e-11	-0.0161085	0.000108108	-0.145743	0.174388	-0.00196247	0.812505	-0.269442	0.0111627
CDKN1B	59	<10	-0.98507	0.20661	0.405661	0.373413	0.208782	0.767052	-1.31579	0.194823	-0.00554564	0.652435	0.796946	0.0302882	0.00510826	0.39354	0.272171	0.417547
CDK6	501	92	0.21283	0.212106	0.411434	1.23717	-2.81205	4.99881e-43	0.322011	0.0423599	0.00641473	0.119779	0.191525	0.0756839	0.00205923	0.53002	0.111835	0.311729
RICTOR	576	85	-0.217187	0.227278	0.435616	0.80478	-2.2684	1.01712e-31	0.694266	1.07162e-07	-0.00230092	0.549937	0.195635	0.0529191	0.00251433	0.423059	0.0392825	0.699449
TBX3	33	<10	-1.46953	0.24224	0.458832	0.230033	-0.618829	0.473158	-21.4024	0.999066	0.0266459	0.112683	0.283374	0.522102	0.00653454	0.17435	-0.319502	0.447596
STK11	245	52	0.261499	0.264573	0.484701	1.29888	-2.91839	2.58457e-23	-1.58556	0.00175105	-0.0172855	0.0033824	0.052824	0.731216	0.00193049	0.695583	0.0552805	0.723514
PARP1	854	131	0.153406	0.265094	0.484701	1.1658	0.0448912	0.793691	0.505767	9.51734e-06	0.00356812	0.251739	0.222269	0.0065074	0.00590759	0.00655819	-0.890649	1.5578e-29
CYP17A1	29	<10	-1.18441	0.269256	0.484701	0.305926	-1.96619	0.0160406	-0.125594	0.865964	-0.00830162	0.61732	0.846915	0.0795594	-0.000250829	0.989823	0.153338	0.728896
AR	247	39	0.271561	0.269739	0.484701	1.31201	-1.80811	2.00321e-09	1.15244	1.34324e-10	0.00919885	0.120473	0.188774	0.224661	0.00352803	0.388087	0.493194	0.00367333
IRF2	28	<10	-1.47035	0.270951	0.484701	0.229845	-2.2497	0.0130453	-21.1697	0.999061	0.0324218	0.0873046	-0.197744	0.682646	-0.0524245	0.420244	-0.407427	0.399104
MITF	76	<10	-0.57526	0.277942	0.491744	0.562558	-2.65503	5.81657e-07	0.612278	0.0946767	0.0023491	0.821265	-0.489784	0.0778113	-0.0275758	0.393691	-0.00828466	0.976167
FLT3	210	31	0.281419	0.292562	0.511984	1.32501	-0.404512	0.239148	0.505261	0.033286	0.00180696	0.775541	0.251894	0.135399	0.00260894	0.667354	0.241584	0.162829
DNMT3A	36	<10	-0.964204	0.298248	0.514044	0.381287	0.746078	0.417326	-0.84091	0.411	-0.00877762	0.55389	0.284098	0.47868	-0.0863423	0.185143	0.236131	0.56131
ERBB4	181	28	0.294234	0.300125	0.514044	1.3421	0.0166238	0.965034	0.844524	0.000271682	0.00706452	0.291597	-0.0767411	0.66063	0.0059794	0.0889441	0.842508	7.91e-05
NOTCH1	43	<10	-0.718744	0.304911	0.514697	0.487364	-3.39299	8.11448e-07	-1.29277	0.203547	-0.0200865	0.141993	-0.170241	0.634716	-0.0240395	0.562293	-0.206643	0.558536
SMAD4	206	20	-0.323439	0.308807	0.514697	0.723656	0.779427	0.0405718	0.0521958	0.85364	-0.0181628	0.00392089	0.667248	0.000236719	0.00278977	0.657765	0.224716	0.183817
C17orf39	159	28	0.295317	0.310097	0.514697	1.34355	-1.89287	1.90995e-07	1.46168	7.79761e-14	0.00639103	0.367797	-0.0271716	0.881435	-0.0200212	0.313913	-0.483888	0.00730067
NF1	462	65	-0.194358	0.314985	0.517475	0.823363	-1.69597	1.03728e-15	0.00804825	0.964317	-0.00828617	0.047163	0.159038	0.146536	-0.00970469	0.324843	-0.0568571	0.601711
MAP2K4	1024	122	-0.132597	0.325659	0.527633	0.875818	0.485786	0.00354433	0.298149	0.0101715	-0.0156939	3.98867e-08	0.384146	7.23953e-07	-0.000250281	0.958026	0.0943497	0.210131
PARK2	70	10	0.441574	0.333221	0.527633	1.55515	-0.444675	0.477317	0.758931	0.0530497	-0.00997946	0.383104	0.10919	0.716222	-0.0357319	0.352648	0.296877	0.345777
KDM6A	85	18	0.364037	0.334214	0.527633	1.43913	-2.89498	5.38653e-09	-1.19649	0.096333	-0.0107237	0.273385	-0.447608	0.088926	-0.0282812	0.374754	-0.128138	0.617245
EGFR	785	114	-0.140591	0.334277	0.527633	0.868844	-2.68461	1.71378e-62	0.0383608	0.78181	0.0101125	0.00171539	-0.113599	0.17504	-0.0112615	0.131978	-0.0527783	0.535089
FANCA	75	<10	-0.496219	0.347211	0.542728	0.608828	0.312913	0.599713	-0.00384759	0.993486	-0.0223242	0.0279352	0.20982	0.4397	-0.0534685	0.168255	0.638224	0.0335218
WT1	15	<10	-4.2827	0.354901	0.549413	0.0138054	0.373668	0.791474	0.122386	0.907977	-0.0126757	0.594179	-0.204556	0.74212	-0.0354993	0.655697	0.497191	0.467517
SOX2	457	61	-0.175343	0.363576	0.549755	0.839169	-3.18784	1.84286e-52	0.0786458	0.651829	-0.00255896	0.545883	0.441103	9.47699e-05	0.00335453	0.204878	-0.0466522	0.674009
ACVR1B	30	<10	0.569202	0.365604	0.549755	1.76686	-1.33719	0.106403	-0.74461	0.467423	0.0218722	0.180106	-0.0282193	0.946576	-0.0589593	0.333077	0.0671107	0.878633
ARAF	167	36	0.246873	0.368358	0.549755	1.28002	-2.74416	1.01332e-15	0.104767	0.712653	-0.00755456	0.266028	-0.0416866	0.814532	0.000149925	0.985566	0.32795	0.0825019
STAG2	11	<10	0.929042	0.370125	0.549755	2.53208	-2.70568	0.0636023	-20.1096	0.999093	0.0264411	0.373506	-0.372716	0.634227	-0.0206139	0.797257	1.17963	0.278553
PIK3CB	260	39	-0.233089	0.372194	0.549755	0.792083	-2.63134	1.19493e-21	-0.928853	0.0103529	0.00188667	0.736536	0.19576	0.185229	0.00119405	0.81041	0.174475	0.252811
MET	190	28	-0.269967	0.378305	0.553701	0.763404	-2.91391	1.5276e-19	0.024037	0.930275	-0.0091473	0.162566	0.473524	0.00709117	0.00238058	0.59453	0.0602642	0.727784
FGFR3	103	13	-0.390387	0.386088	0.560001	0.676795	-0.591244	0.20727	0.14986	0.68982	0.00340116	0.698292	0.397446	0.096682	0.00464816	0.331348	0.414576	0.0947044
FGF12	503	67	-0.146379	0.432693	0.621997	0.86383	-1.76462	3.37211e-18	-0.0990826	0.590388	-0.000919159	0.819679	0.253662	0.0178058	0.00355925	0.200647	0.202339	0.0649743
MTOR	21	<10	-0.859847	0.448086	0.632973	0.423227	-2.31639	0.022449	0.280965	0.713	-0.0381202	0.0641204	0.600447	0.28233	0.00629067	0.288139	0.330584	0.548774
CDK4	711	94	0.116146	0.448192	0.632973	1.12316	1.11907	1.22361e-07	1.00217	9.22605e-19	-0.0028498	0.403158	-0.177526	0.0443734	0.00358727	0.330092	0.0843689	0.353462
RAF1	336	54	0.155518	0.462831	0.647963	1.16826	-1.44973	7.47771e-09	0.0594672	0.779607	0.0020112	0.683818	0.201229	0.122211	0.00452957	0.112022	0.0326273	0.80318
PTEN	2070	330	-0.0639078	0.473344	0.656969	0.938091	-2.0705	3.15068e-90	-1.80955	4.81114e-23	-0.0225995	2.31768e-28	0.175757	0.00100225	-0.00606954	0.166604	-0.0514629	0.332006
APC	10	<10	0.712685	0.487724	0.671142	2.03946	-2.25989	0.102989	0.220164	0.837663	-0.0304279	0.286545	1.07043	0.197279	0.00309872	0.866559	0.0808562	0.9125
MLL2	13	<10	-0.871994	0.511181	0.697458	0.418117	-3.78345	0.000631017	-0.159758	0.878858	0.0398545	0.0904206	0.235187	0.693367	-0.0215046	0.703333	-0.597607	0.308859
TNFRSF14	14	<10	-10.9146	0.516933	0.69938	1.819e-05	-1.41827	0.189521	0.585241	0.449518	0.0187275	0.394398	0.92292	0.161784	0.00475253	0.631336	0.35778	0.550204
BARD1	16	<10	-0.822595	0.522864	0.70151	0.43929	-2.03651	0.0824999	-20.6339	0.999084	0.0116524	0.614669	-0.792127	0.21708	-0.0077348	0.880774	0.976492	0.215812
INPP4B	13	<10	0.592824	0.52862	0.703371	1.80909	-3.34494	0.00552676	-20.69	0.999074	0.00396595	0.875296	0.874194	0.214496	-0.0340822	0.648268	-0.131269	0.840733
HRAS	38	<10	0.382561	0.541676	0.712262	1.46603	1.60472	0.100276	-0.0645417	0.930341	0.0181152	0.222636	-0.0655877	0.863811	-0.0192992	0.629557	-0.118852	0.757274
FGF14	224	41	0.148333	0.547426	0.712262	1.1599	-2.16331	1.46622e-13	-0.226364	0.418972	-0.00744592	0.204506	0.25835	0.0966209	3.56181e-05	0.996116	0.355756	0.0297792
TSC1	40	<10	0.357388	0.548574	0.712262	1.42959	-0.084608	0.915396	-21.6822	0.999059	0.00453705	0.751373	0.666836	0.0983821	-0.0708374	0.209199	-0.248785	0.495811
HGF	608	101	0.0932027	0.564551	0.727141	1.09768	-1.33823	3.0533e-12	0.0730885	0.656287	0.00843154	0.0232145	-0.136246	0.159354	0.000867028	0.849908	0.581492	1.34925e-07
IKBKE	1157	147	0.0694836	0.576261	0.736333	1.07195	1.37384	1.58263e-15	0.58262	2.20499e-08	0.00417448	0.12223	0.212256	0.00322835	0.00516863	0.0276846	0.154357	0.0330083
ERBB3	166	23	0.171803	0.582165	0.738021	1.18744	1.51145	0.00081194	1.29953	1.6618e-09	0.0133271	0.0562275	-0.421736	0.0182089	0.00506716	0.382823	0.212634	0.266261
NRAS	167	21	0.164831	0.589739	0.741782	1.17919	0.0231255	0.952837	0.448687	0.0965717	0.00742276	0.287352	-0.203853	0.258238	0.00459914	0.341058	0.00895245	0.961462
SMARCA4	48	<10	-0.373283	0.605356	0.751863	0.688471	-3.01628	3.61901e-05	0.126881	0.836219	0.00975532	0.512211	0.153883	0.692301	0.00121676	0.916835	0.0943576	0.813204
MLH1	25	<10	0.376622	0.607095	0.751863	1.45735	-0.710284	0.44816	0.230056	0.759455	0.00835166	0.634235	-0.386206	0.408091	0.0117251	7.2334e-06	0.314918	0.526461
TSC2	31	<10	0.30077	0.612525	0.752797	1.3509	-2.20448	0.00525099	-21.6214	0.999028	-0.0461289	0.00384124	-0.54455	0.198683	-0.0820861	0.271234	-0.205726	0.604302
PIK3R1	72	11	0.205194	0.617298	0.752917	1.22776	-3.29334	1.08034e-10	-1.85662	0.0658863	-0.00939762	0.358718	0.0565159	0.832611	-0.0315946	0.330917	-0.076865	0.774546
FGF10	359	52	-0.0971406	0.665111	0.805134	0.907428	-1.99652	1.77948e-16	0.538832	0.00196551	0.00901905	0.0651914	0.40351	0.00200195	0.00337837	0.281305	-0.0382922	0.764293
ERRFI1	12	<10	-0.516632	0.689406	0.823875	0.596526	-2.91555	0.0170773	-0.0237103	0.982116	0.0106661	0.673751	0.287805	0.661682	-0.00172404	0.954068	-0.911513	0.163261
CTNNB1	31	10	0.261734	0.690827	0.823875	1.29918	-3.60829	1.44175e-05	-21.4496	0.999046	-0.0055697	0.736578	-0.00885672	0.983758	0.00267962	0.785489	0.302097	0.513554
KEAP1	12	<10	-0.470696	0.697506	0.825725	0.624567	-1.74223	0.141409	-20.8397	0.999087	-0.0180703	0.453562	0.423728	0.509355	0.0048008	0.629334	-0.648754	0.289074
IGF1R	951	139	0.0441104	0.732895	0.85128	1.0451	0.511445	0.00244766	-0.30659	0.037348	-0.0270102	2.33874e-20	0.21019	0.00652046	0.00394492	0.150017	-0.0108699	0.885924
NF2	37	<10	-0.219405	0.734237	0.85128	0.802997	-1.94005	0.00520215	-1.17714	0.247299	-0.00142405	0.91816	-0.175924	0.627203	0.00301387	0.751492	-0.115821	0.750731
PMS2	13	<10	-0.43848	0.735426	0.85128	0.645016	-0.923351	0.473267	-20.584	0.999111	0.0114362	0.64461	-0.37158	0.571311	0.00972919	0.0100251	-0.158882	0.808267
EPHB1	141	21	0.110277	0.740244	0.85128	1.11659	-1.96241	3.02787e-07	-0.886288	0.0831112	0.0136672	0.0780156	0.211651	0.300929	-0.012528	0.483435	0.706757	0.00305751
AKT3	1267	186	-0.033523	0.773679	0.883421	0.967033	-0.403018	0.00348766	-0.0557253	0.635908	0.000559544	0.825686	0.0686118	0.303784	0.00504117	0.0149703	0.135425	0.0477099
SMAD2	20	<10	-0.262065	0.781002	0.88498	0.769461	-1.30665	0.173141	0.648652	0.309663	0.0152714	0.42582	0.439354	0.388679	-0.000462626	0.984239	-1.00593	0.0401304
CHEK2	41	<10	-0.174748	0.786038	0.88498	0.839669	0.599661	0.454635	-1.14057	0.262546	-0.0287944	0.0337036	0.728959	0.0652359	0.00563569	0.356141	0.417982	0.268184
PALB2	12	<10	-0.321956	0.798734	0.893029	0.72473	0.470812	0.747069	-20.5835	0.999114	-0.0151428	0.546483	0.0338942	0.959307	0.00800901	0.214136	-0.125404	0.847749
EPHB4	272	47	-0.0570581	0.811889	0.895506	0.944539	-2.74537	1.72011e-24	0.291805	0.160742	0.00635319	0.240749	-0.00480629	0.972629	0.000992564	0.840437	-0.330598	0.0176582
GATA6	162	27	0.0705625	0.812074	0.895506	1.07311	-2.4592	7.49787e-13	-0.493894	0.177828	0.000926239	0.894053	0.104297	0.564998	-0.00515378	0.703556	-0.186885	0.299742
BRCA1	130	17	0.0615516	0.851513	0.932609	1.06349	-2.82936	2.49002e-12	-0.424315	0.281399	-0.0425223	2.3287e-07	0.082669	0.690798	-0.00377169	0.82386	-0.149705	0.465636
AURKB	40	<10	0.115473	0.862589	0.938357	1.1224	0.85761	0.352958	1.40404	0.00171781	-0.00877914	0.56087	-0.56598	0.153085	-0.0271367	0.581585	0.394342	0.354635
FGFR2	670	107	0.0245433	0.87107	0.939902	1.02485	-1.6909	1.84197e-21	-0.37195	0.0354934	-0.00875947	0.0120004	-0.124777	0.170323	-0.00796002	0.327238	0.0127284	0.890274
PAX5	29	<10	0.115986	0.875685	0.939902	1.12298	-0.143663	0.87888	0.159203	0.831307	0.0119253	0.479036	-0.348154	0.426208	-0.0185877	0.688007	0.644404	0.210204
CDH1	142	19	0.0509007	0.888179	0.946999	1.05222	0.141805	0.751458	-0.812552	0.112688	0.00369103	0.644154	0.209764	0.321313	0.000975407	0.925357	-0.351152	0.0828583
TP53	367	48	-0.0283008	0.901255	0.949303	0.972096	3.65199	1.43381e-19	0.168621	0.444822	-0.00350179	0.458594	-0.0190737	0.878122	0.00862297	0.00181587	-0.143741	0.238005
ARID1A	27	<10	0.094474	0.902133	0.949303	1.09908	0.0234593	0.980275	-21.375	0.999074	0.00862554	0.617184	0.0350764	0.937476	-0.00929852	0.81476	-0.795116	0.0673562
MAP2K1	92	14	-0.049291	0.911001	0.95241	0.951904	1.00324	0.0843004	-0.396784	0.443476	-0.0105473	0.261582	0.37425	0.146805	0.00368243	0.648274	0.100555	0.687072
SOX9	18	<10	-0.0713927	0.939	0.97088	0.931096	-1.31937	0.215108	1.32371	0.0252907	-0.000170702	0.9933	0.146983	0.783992	0.00574276	0.494918	0.553263	0.347672
PDGFRB	33	<10	-0.057556	0.940729	0.97088	0.944069	-2.04367	0.00942571	-0.812566	0.427762	0.0393559	0.020795	0.653007	0.153306	0.000567668	0.964258	-0.333801	0.427618
PBRM1	41	<10	-0.0250909	0.965742	0.986584	0.975221	-2.00709	0.00290198	-1.31135	0.197006	-0.0313088	0.0216598	0.280449	0.432405	0.00448308	0.506918	0.0662632	0.852361
EP300	13	<10	-0.0512098	0.969731	0.986584	0.950079	0.151898	0.925379	-20.2833	0.999104	0.00714566	0.803329	0.247676	0.741936	-0.122498	0.385815	-1.14866	0.12148
ROS1	333	47	0.00709683	0.974329	0.986584	1.00712	-1.96939	6.9649e-15	0.922742	7.1806e-09	0.00421132	0.398014	0.046582	0.719661	0.00296827	0.436215	0.153142	0.253908
JUN	221	33	0.0051604	0.983809	0.989958	1.00517	-2.3117	1.72723e-14	1.321	1.49636e-15	-0.011325	0.0540521	-0.104042	0.491048	-0.0417131	0.0427114	-0.482494	0.00125599
ERBB2	3428	455	9.73484e-14	1	1	1	2.04121e-13	1	61.1321	0.999082	6.06021e-15	1	1.13644e-13	1	-1.80558e-13	1	1.57302e-13	1
BRIP1	<10	<10
CDKN2C	<10	<10
KDM5C	<10	<10
PRKAR1A	<10	<10
ATRX	<10	<10
CDK12	<10	<10
MRE11A	<10	<10
MSH2	<10	<10
NOTCH2	<10	<10
RAD51C	<10	<10
RAD51D	<10	<10
FANCC	<10	<10
PRDM1	<10	<10
RAD51	<10	<10
TET2	<10	<10
TNFAIP3	<10	<10
IKZF1	<10	<10
ATR	<10	<10
EZH2	<10	<10
MAP3K13	<10	<10
NBN	<10	<10
RNF43	<10	<10
CSF1R	<10	<10
MSH6	<10	<10
PTCH1	<10	<10
BCORL1	<10	<10
BRD4	<10	<10
BTG1	<10	<10
DIS3	<10	<10
FANCG	<10	<10
FH	<10	<10
FLCN	<10	<10
FUBP1	<10	<10
MUTYH	<10	<10
RBM10	<10	<10
ASXL1	<10	<10
CTCF	<10	<10
NPM1	<10	<10
SDHA	<10	<10
SDHB	<10	<10
SDHD	<10	<10
SETD2	<10	<10
SMARCB1	<10	<10
ABL1	<10	<10
ALOX12B	<10	<10
AXIN1	<10	<10
BCL6	<10	<10
BTK	<10	<10
CARD11	<10	<10
CBL	<10	<10
CD79A	<10	<10
CD79B	<10	<10
CDC73	<10	<10
CDKN1A	<10	<10
CEBPA	<10	<10
CHEK1	<10	<10
CUL3	<10	<10
DAXX	<10	<10
DDR1	<10	<10
DDR2	<10	<10
DOT1L	<10	<10
ERCC4	<10	<10
ERG	<10	<10
FAM123B	<10	<10
FAM46C	<10	<10
FANCL	<10	<10
FLT1	<10	<10
FOXL2	<10	<10
GABRA6	<10	<10
GATA3	<10	<10
GNA11	<10	<10
GNA13	<10	<10
GNAQ	<10	<10
GRM3	<10	<10
GSK3B	<10	<10
H3F3A	<10	<10
HNF1A	<10	<10
HSD3B1	<10	<10
IDH1	<10	<10
IDH2	<10	<10
IRF4	<10	<10
JAK1	<10	<10
JAK3	<10	<10
KLHL6	<10	<10
LTK	<10	<10
MED12	<10	<10
MEF2B	<10	<10
MERTK	<10	<10
MKNK1	<10	<10
MLL	<10	<10
MPL	<10	<10
MST1R	<10	<10
MYD88	<10	<10
NFE2L2	<10	<10
NTRK2	<10	<10
NTRK3	<10	<10
PARP2	<10	<10
PARP3	<10	<10
PDK1	<10	<10
PIK3C2G	<10	<10
POLD1	<10	<10
POLE	<10	<10
PPARG	<10	<10
PPP2R1A	<10	<10
PTPN11	<10	<10
RAC1	<10	<10
RAD52	<10	<10
RAD54L	<10	<10
RARA	<10	<10
SDHC	<10	<10
SF3B1	<10	<10
SMO	<10	<10
SNCAIP	<10	<10
SOCS1	<10	<10
SPOP	<10	<10
STAT3	<10	<10
SYK	<10	<10
TEK	<10	<10
TERT	<10	<10
TGFBR2	<10	<10
TIPARP	<10	<10
TYRO3	<10	<10
U2AF1	<10	<10
VHL	<10	<10
XPO1	<10	<10
XRCC2	<10	<10
