# Supplementary material for: Association between ancestry and tumor somatic mutations in a large national cohort of women with breast cancer
Source: NPJ Breast Cancer. 2025 Oct 29;11:117. doi: 10.1038/s41523-025-00815-x (PMC12572180; doi:10.1038/s41523-025-00815-x)
Supplement: Supplementary file 7 — Supplementary Data 2b [file 41523_2025_815_MOESM7_ESM.xlsx]

## Sheet: cn_AMR
Supplementary Data 2b: Tumor somatic copy number alterations associated with Indigenous American ancestry
alteration	n	n_in_AMR	AMR_coef	AMR_pvalue	AMR_fdr_bh	AMR_odds_ratio	HR_prob_coef	HR_prob_pvalue	HER2_status_coef	HER2_status_pvalue	patient_age_coef	patient_age_pvalue	metastasis_coef	metastasis_pvalue	tmb_coef	tmb_pvalue	F1CDx_coef	F1CDx_pvalue
BRCA1	130	20	1.94506	0.000200874	0.0180077	6.89945	-2.82376	3.07073e-12	-0.453929	0.249678	-0.0390137	2.58498e-06	0.109829	0.5973	-0.00446184	0.800767	-0.173092	0.399125
PALB2	12	<10	4.27767	0.000223698	0.0180077	69.946	0.613189	0.675858	-20.604	0.999074	-0.00313813	0.901358	0.133662	0.841301	0.00841182	0.203587	-0.230193	0.725013
FGF4	6541	317	-0.496348	0.00140344	0.0632288	0.610868	4.13973	0	0.317233	2.28573e-08	-0.0157121	5.41154e-36	0.218385	4.69995e-11	-0.00601985	0.0313115	0.0434947	0.183183
CCND1	7327	363	-0.469634	0.0015709	0.0632288	0.62729	4.39025	0	0.368093	1.52271e-11	-0.0153418	7.01798e-37	0.167793	1.3556e-07	-0.00388358	0.132746	0.060365	0.0557267
FGF3	6634	329	-0.456748	0.00291529	0.0938724	0.635368	4.09404	0	0.328901	4.90579e-09	-0.0155456	1.0994e-35	0.216474	5.15302e-11	-0.0063306	0.0232413	0.0335841	0.30076
JAK2	629	50	0.94446	0.00429998	0.101977	2.55448	-3.68282	1.14308e-87	-0.382603	0.0341282	-0.0037581	0.307906	0.0559353	0.556984	0.00241524	0.382902	-0.214944	0.0239959
FGF19	6849	345	-0.429505	0.00452126	0.101977	0.652791	4.24959	0	0.349976	3.25892e-10	-0.0157158	4.58394e-37	0.215401	4.17907e-11	-0.00475455	0.0769656	0.0453435	0.158856
MAP2K2	81	<10	1.96774	0.0050672	0.101977	7.05664	1.50568	0.0171899	-0.309838	0.55089	-0.00963619	0.325112	-0.221343	0.383515	0.00366416	0.715725	0.0717375	0.783762
NOTCH3	455	42	0.940086	0.0123054	0.220131	2.54341	-1.78244	1.3222e-16	0.4931	0.00135532	-0.00456374	0.282734	-0.0711801	0.517361	-0.000660294	0.917786	0.0386126	0.730567
KDR	336	28	0.994186	0.0249406	0.388499	2.68378	-3.01802	4.03451e-33	0.693875	3.94245e-05	0.00488669	0.331095	-0.021732	0.86686	0.000859558	0.859183	-0.0916316	0.484436
KIT	376	28	0.953739	0.0265434	0.388499	2.57813	-2.78813	2.28394e-31	0.500826	0.00357185	0.00435437	0.365206	0.00798697	0.948706	-0.00148908	0.827001	-0.0758993	0.545339
CDKN1B	59	<10	1.94215	0.0343836	0.434994	6.87956	0.302329	0.66836	-1.32502	0.191754	-0.000910889	0.941193	0.845347	0.0217171	0.00527465	0.378234	0.232864	0.487874
PDCD1LG2	617	43	0.73098	0.0351238	0.434994	2.06651	-3.65506	3.82541e-85	-0.533769	0.00596823	-0.00605462	0.102676	0.0120493	0.900101	0.00353399	0.158279	-0.176278	0.0668269
EMSY	2796	137	-0.457148	0.0424074	0.487685	0.635116	3.02975	2.58267e-113	0.0337098	0.692869	-0.00727461	3.42419e-05	0.164464	0.000444257	-0.0106113	0.0132346	0.0886889	0.055968
CD274	633	45	0.691787	0.0464571	0.498639	1.98763	-3.60432	2.51262e-85	-0.522422	0.00622469	-0.00433587	0.236739	0.0204762	0.82899	0.00356222	0.152229	-0.199054	0.035938
CCNE1	1618	82	-0.593596	0.0499234	0.502354	0.554637	-7.71778	0	0.686287	1.7159e-13	-0.00329023	0.200256	0.00485201	0.941922	-0.0379999	3.75073e-07	-0.0503549	0.453102
CRKL	158	<10	-2.43944	0.0627986	0.59474	0.0887116	-0.201801	0.600207	1.03652	1.82376e-06	-0.0197008	0.00517122	0.527965	0.00607433	-0.00899759	0.596693	0.011531	0.949202
REL	210	20	0.936345	0.0974673	0.866783	2.53398	-3.00852	5.14841e-21	0.0580802	0.827227	0.000695996	0.913243	-0.299795	0.0714524	-0.00531018	0.68104	-0.386437	0.0183494
FGF10	359	16	-1.21969	0.102291	0.866783	0.297854	-1.99141	1.70253e-16	0.546131	0.00170483	0.00821494	0.0942752	0.398649	0.00223536	0.00340859	0.275661	-0.0357245	0.77954
RET	248	20	0.795595	0.11493	0.92519	2.20345	-2.66157	8.34181e-22	0.781006	1.51332e-05	-0.000768467	0.889969	0.133513	0.353452	-0.0140006	0.315407	-0.0187541	0.897006
RAD51B	110	<10	-2.54133	0.131802	0.95512	0.0801752	-1.96078	1.95377e-06	-0.803882	0.117084	-0.00164229	0.844409	0.129782	0.552184	0.00338	0.506012	-0.095305	0.661998
AR	247	21	0.810143	0.14357	0.95512	2.23552	-1.83127	1.08853e-09	1.14236	1.9594e-10	0.00967648	0.103197	0.185749	0.231366	0.00343507	0.405507	0.495951	0.00346987
ARAF	167	14	0.844267	0.165764	0.95512	2.31257	-2.76401	5.0616e-16	0.0931724	0.743292	-0.006865	0.313939	-0.0434783	0.806422	-3.31032e-05	0.99688	0.328747	0.081587
IGF1R	951	49	-0.489273	0.166655	0.95512	0.615175	0.503261	0.00279562	-0.303859	0.0390785	-0.027592	4.39679e-21	0.204819	0.00799323	0.00395798	0.147442	-0.00651386	0.931455
DNMT3A	36	<10	1.61812	0.172361	0.95512	4.98678	0.84381	0.359201	-0.845877	0.408244	-0.00488944	0.742047	0.321773	0.422744	-0.0888236	0.178484	0.201602	0.619715
EGFR	785	52	0.454098	0.173264	0.95512	1.56975	-2.67093	4.01661e-62	0.0373218	0.787589	0.0108912	0.000774026	-0.103967	0.213953	-0.0112337	0.133844	-0.059412	0.484736
FLT3	210	12	0.812378	0.175888	0.95512	2.24048	-0.427145	0.21238	0.494096	0.0374511	0.00220119	0.728969	0.249919	0.138071	0.00245862	0.691498	0.243176	0.159897
ZNF703	5874	310	-0.19692	0.196645	0.95512	0.822389	2.24993	2.58067e-151	-0.0661568	0.285053	-0.0123457	7.33007e-22	0.253389	1.09097e-13	-0.0129104	4.32951e-05	0.0681255	0.0431855
RAF1	336	24	0.624232	0.201576	0.95512	1.85867	-1.46103	5.07584e-09	0.0517727	0.807552	0.00243746	0.622601	0.201367	0.121474	0.00448625	0.116773	0.0323461	0.804746
CREBBP	161	<10	-1.29986	0.205474	0.95512	0.27506	-4.18526	8.66794e-31	-23.1581	0.998955	-0.0071822	0.305451	-0.372128	0.0474675	-0.0436534	0.0808446	-0.057133	0.75743
VEGFA	714	43	-0.527246	0.218314	0.95512	0.592411	-3.12931	7.85876e-72	-0.459014	0.0105685	-0.00852414	0.0148418	-0.0312666	0.730603	-0.00700925	0.345919	0.0361498	0.695309
PIK3CA	943	55	-0.444385	0.221671	0.95512	0.643216	-1.88783	4.61744e-36	0.467602	1.88167e-05	-0.00702725	0.0189148	0.132223	0.0895007	0.00540849	0.0109888	-0.131128	0.0900241
AURKA	1835	127	0.27907	0.228531	0.95512	1.31932	1.50113	3.86021e-27	0.780569	2.68759e-23	-0.0116027	1.07582e-07	0.176036	0.00231823	0.00718239	0.00088309	0.00632059	0.911555
GATA4	64	<10	-3.24722	0.236955	0.95512	0.039776	0.252641	0.698749	-0.719377	0.32129	-0.00256499	0.821549	0.90411	0.00915649	-0.00553481	0.811032	0.600397	0.0716267
CIC	44	<10	-9.61819	0.238632	0.95512	7.11398e-05	-2.25066	0.000802897	-1.25693	0.216145	-0.0135237	0.318772	-0.235778	0.503856	-0.00803013	0.79894	-0.207056	0.553389
EPHB4	272	20	0.618807	0.244206	0.95512	1.84869	-2.73881	1.8033e-24	0.287602	0.166929	0.00719889	0.185628	0.00368208	0.979003	0.000998328	0.839695	-0.336211	0.0157554
FGFR2	670	49	0.407994	0.24548	0.95512	1.49951	-1.69098	1.38696e-21	-0.375689	0.0336925	-0.0083092	0.0176816	-0.121756	0.180474	-0.00808104	0.320934	0.0104193	0.910032
CDK6	501	32	0.480761	0.251282	0.95512	1.61187	-2.82962	7.72867e-44	0.314936	0.0471069	0.00654884	0.113144	0.186862	0.0825108	0.0019782	0.548915	0.114764	0.298923
QKI	38	<10	-6.16609	0.261629	0.95512	0.00219203	-2.4201	0.00144268	-1.1015	0.280318	-0.0346455	0.0264001	-0.104194	0.79167	0.00437015	0.595998	-0.906179	0.0240581
CHEK2	41	<10	-3.92522	0.262891	0.95512	0.0202877	0.597664	0.454563	-1.12296	0.269942	-0.0305738	0.0240332	0.714432	0.0705198	0.00572096	0.345805	0.427591	0.257083
CDK8	208	15	0.702289	0.266518	0.95512	2.00847	-0.289612	0.408077	0.655639	0.00426467	0.00816999	0.204331	0.245351	0.15016	0.00429031	0.317801	0.256615	0.144336
KDM6A	85	10	0.939375	0.268226	0.95512	2.54161	-2.92723	3.1336e-09	-1.21345	0.0917138	-0.0100439	0.306493	-0.453249	0.0845184	-0.0288891	0.364763	-0.124523	0.626958
NFKBIA	625	31	-0.483042	0.286608	0.95512	0.618993	0.995386	6.93113e-06	0.750364	4.04351e-09	-0.0143229	8.16894e-05	0.348982	0.000380815	0.00393125	0.243879	-0.0331745	0.724102
EPHA3	425	24	-0.606454	0.294751	0.95512	0.547601	-1.23474	8.65101e-08	0.403045	0.0202035	0.00196499	0.658681	-0.1153	0.319463	0.00232623	0.595754	0.704338	1.89704e-07
PIK3CB	260	21	0.586227	0.296244	0.95512	1.78984	-2.60992	2.283e-21	-0.929137	0.010331	0.00303377	0.590402	0.210378	0.154061	0.00126636	0.798143	0.16405	0.282029
FBXW7	54	<10	-2.27835	0.301061	0.95512	0.1041	-3.04359	7.79365e-06	-1.3053	0.198674	-0.033517	0.0123202	-0.909261	0.0172265	-0.00178725	0.944847	-0.0536132	0.876314
BCL2L1	523	28	-0.494697	0.321293	0.95512	0.611871	-0.806264	9.18712e-05	0.613517	1.22389e-05	0.00610365	0.118932	-0.207963	0.039072	0.00408912	0.162974	-0.0807603	0.430075
KEAP1	12	<10	-35.859	0.32197	0.95512	3.43285e-16	-1.70235	0.150798	-20.7505	0.999065	-0.021214	0.381969	0.39901	0.534299	0.00553508	0.589346	-0.637545	0.29731
AKT2	662	33	-0.414107	0.339125	0.95512	0.662849	-4.35158	3.76892e-118	0.431542	0.00117881	0.000412188	0.909249	0.00661633	0.943603	-0.0215298	0.0275446	-0.0593285	0.529808
MEN1	21	<10	-22.2155	0.339478	0.95512	2.62712e-10	3.18041	0.0498996	-0.123773	0.90535	-0.0465346	0.0170228	1.03277	0.109873	0.00506329	0.743259	1.53975	0.0415204
SMAD4	206	13	-0.810393	0.344576	0.95512	0.447213	0.799098	0.0353332	0.061631	0.82753	-0.0182114	0.00386211	0.669429	0.000224372	0.00292865	0.635364	0.222243	0.188457
FGFR1	5437	296	-0.147704	0.345277	0.95512	0.863579	1.90581	1.00314e-108	-0.146656	0.0244414	-0.00943502	1.01322e-12	0.201845	8.38236e-09	-0.00890792	0.00376552	0.057035	0.100825
FAS	417	38	0.38652	0.346578	0.95512	1.46787	-2.53278	3.44143e-32	-1.73527	5.90381e-06	-0.036914	6.2058e-17	0.283202	0.0123276	0.000773754	0.877728	-0.0183428	0.870125
AURKB	40	<10	1.17005	0.349106	0.95512	3.19587	0.85659	0.352722	1.39022	0.00191945	-0.00732079	0.628822	-0.555306	0.160838	-0.0279735	0.571685	0.390283	0.359197
CYP17A1	29	<10	-10.5218	0.353131	0.95512	2.90028e-05	-1.89942	0.0198937	-0.0971077	0.896138	-0.00956131	0.567685	0.853748	0.0770343	0.000190005	0.992052	0.144258	0.744167
RB1	978	56	-0.325235	0.355812	0.95512	0.724004	1.40612	2.23203e-14	-1.15937	1.9687e-07	-0.016707	9.13192e-09	-0.277951	0.000226121	0.0051898	0.0448436	-0.0635151	0.403682
FGFR4	227	11	-0.743184	0.357351	0.95512	0.478078	-2.40944	1.06563e-15	1.28255	7.6163e-14	0.00447345	0.463718	0.762383	6.69206e-06	-0.0216666	0.180945	-0.273566	0.0749061
PIK3R1	72	<10	-1.42044	0.360078	0.95512	0.244021	-3.31278	6.75931e-11	-1.8547	0.0661576	-0.0110063	0.28386	0.0380067	0.886744	-0.0312787	0.332839	-0.0633983	0.813056
STK11	245	11	-0.659163	0.370776	0.95512	0.519677	-2.94332	6.78724e-24	-1.58795	0.00172241	-0.0184457	0.00181684	0.0361326	0.813865	0.00185393	0.708299	0.0674932	0.665555
SMARCA4	48	<10	-2.89806	0.377997	0.95512	0.0562597	-2.99064	4.0865e-05	0.140536	0.818857	0.00864073	0.563886	0.153257	0.693028	0.00133721	0.907584	0.0935529	0.814626
ALK	51	<10	-2.30528	0.379701	0.95512	0.101354	-3.38498	5.4319e-07	-0.530357	0.46832	0.00179764	0.896429	0.122642	0.730817	-0.00414185	0.857258	-0.291666	0.409706
TERC	748	61	0.289572	0.389767	0.95512	1.33315	-2.41209	6.77898e-48	0.646762	1.09504e-08	-0.0055683	0.0918035	-0.000431825	0.99596	0.00145548	0.66434	-0.120028	0.160535
CUL4A	466	23	-0.424302	0.395368	0.95512	0.656172	-2.85551	3.38474e-44	-0.618646	0.00629148	-0.00934166	0.0243995	0.0713729	0.50658	-0.00440479	0.572255	-0.154035	0.150484
APC	10	<10	1.6665	0.407268	0.95512	5.23221	-2.30844	0.0951147	0.179002	0.867844	-0.029105	0.309253	1.06183	0.200501	0.00288564	0.878613	0.084857	0.90818
BAP1	95	<10	-0.966717	0.416239	0.95512	0.382912	-3.06811	3.25302e-13	-1.08553	0.065358	-0.00490006	0.567015	0.0884311	0.691466	-0.0365426	0.18947	-0.0107323	0.962028
SMAD2	20	<10	-9.53176	0.42247	0.95512	7.75153e-05	-1.29125	0.176742	0.670734	0.29342	0.0131103	0.496555	0.421395	0.407941	-0.000319549	0.989075	-1.00131	0.040919
NOTCH1	43	<10	0.935458	0.42325	0.95512	2.53175	-3.34364	1.26821e-06	-1.28782	0.205299	-0.0177672	0.198644	-0.135241	0.70574	-0.0243461	0.561682	-0.233417	0.508581
PAX5	29	<10	-3.06735	0.432621	0.95512	0.0475547	-0.165408	0.859957	0.169102	0.821012	0.00987731	0.559152	-0.36684	0.401055	-0.0181958	0.69244	0.655847	0.202059
MAP3K1	128	<10	-0.83003	0.435645	0.95512	0.438577	-2.43248	8.65441e-10	-1.60996	0.0244102	-0.00621077	0.435683	-0.33931	0.105727	-0.00420804	0.789275	0.0631067	0.766913
INPP4B	13	<10	1.52283	0.454965	0.95512	4.53657	-3.38893	0.00472755	-20.7133	0.999072	0.00474403	0.851013	0.863096	0.219603	-0.0352108	0.638391	-0.125551	0.847528
PDGFRA	308	21	0.392574	0.461352	0.95512	1.47672	-2.93589	7.2679e-29	0.421226	0.0292343	1.83362e-05	0.99724	0.059819	0.662218	-0.0101471	0.407538	-0.138711	0.311413
BCL2	178	<10	-0.596193	0.463134	0.95512	0.553209	-0.701827	0.0448876	0.124785	0.649972	-0.021697	0.00110171	-0.00897744	0.958344	-0.00390656	0.785898	-0.0427402	0.803317
MTOR	21	<10	-2.95856	0.466396	0.95512	0.0529796	-2.27071	0.0249762	0.309418	0.685214	-0.0391349	0.0592985	0.609284	0.274911	0.00640927	0.277226	0.322289	0.55856
PARP1	854	54	0.225161	0.510785	0.95512	1.25055	0.0319995	0.851685	0.501493	1.13795e-05	0.00349577	0.262505	0.219547	0.0071545	0.00586291	0.00698796	-0.888353	2.0294e-29
LYN	1898	109	-0.164415	0.511102	0.95512	0.849367	-1.18202	1.36396e-26	0.138802	0.122285	0.000745535	0.727216	-0.0412664	0.455929	-0.0173706	0.00218344	-0.121073	0.029161
CTNNB1	31	<10	-1.83874	0.511437	0.95512	0.161078	-3.63141	1.14279e-05	-21.4447	0.999044	-0.00756173	0.648301	-0.0328265	0.939696	0.00261921	0.791202	0.318693	0.490323
CDKN2A	2261	141	0.144283	0.511594	0.95512	1.15405	-0.57105	6.64706e-08	-0.252747	0.0094476	0.000377779	0.848491	0.0522329	0.31095	-0.01249	0.00996082	-0.0160623	0.756924
PRKCI	624	55	0.233199	0.528569	0.95512	1.26057	-2.73215	8.83752e-53	0.502366	8.03017e-05	-0.00535611	0.134459	0.0666067	0.47114	0.00105695	0.770495	-0.167486	0.0695028
CBFB	52	<10	-1.38705	0.544475	0.95512	0.252247	0.370809	0.634601	-21.7384	0.99906	0.0171607	0.205986	0.0635804	0.856432	-0.0453298	0.322982	-0.209431	0.54644
ROS1	333	32	0.312979	0.546588	0.95512	1.3645	-1.96897	5.90962e-15	0.920478	7.82138e-09	0.00455747	0.362259	0.0493019	0.703669	0.00296232	0.437684	0.151632	0.258297
AXL	98	<10	0.556731	0.547287	0.95512	1.73817	-3.77051	4.23806e-16	0.27115	0.450113	0.00734729	0.431395	0.340707	0.162517	-0.0571602	0.0887554	-0.0268021	0.912904
PIK3C2B	1802	113	0.144867	0.548582	0.95512	1.15471	1.40371	6.29037e-25	0.68075	3.26089e-17	0.00286414	0.183473	-0.16152	0.00365943	0.00539058	0.0103802	0.00463081	0.934893
PTEN	2070	130	-0.133308	0.556488	0.95512	0.876013	-2.0655	2.55229e-90	-1.80716	5.45706e-23	-0.0226326	3.41587e-28	0.17679	0.000924826	-0.00600412	0.170813	-0.0522646	0.324227
FGF6	717	48	-0.214426	0.560999	0.95512	0.808216	-3.30433	5.505e-84	-0.870396	1.76997e-05	-0.020825	6.92443e-10	-0.2455	0.00516856	-0.0108553	0.195846	-0.0797971	0.360423
MYCL1	326	20	-0.332714	0.564334	0.95512	0.718647	-1.67024	1.58384e-10	0.914727	1.09273e-08	-0.019485	0.000146361	0.0423003	0.748637	0.000226711	0.975183	-0.0444804	0.736262
ARID1A	27	<10	-1.69161	0.577191	0.95512	0.186417	0.00638533	0.994608	-21.3632	0.999073	0.00727736	0.673968	0.0216474	0.961342	-0.00912488	0.817691	-0.786145	0.0703999
MYC	7970	507	-0.0717796	0.578609	0.95512	0.931204	-1.76913	1.24884e-186	0.319527	1.39139e-11	-0.0111093	7.99999e-22	-0.0197855	0.508713	-0.00460298	0.0425491	-0.0920985	0.00219225
SUFU	12	<10	1.21699	0.581664	0.95512	3.34837	-1.97945	0.132448	-20.5417	0.999086	-0.0136547	0.606555	0.228366	0.74022	-0.173936	0.247959	-0.287272	0.672453
STAG2	11	<10	-19.3657	0.581714	0.95512	4.45121e-09	-2.80473	0.0511048	-20.0925	0.999081	0.0205654	0.486782	-0.451216	0.563253	-0.0214731	0.784519	1.22746	0.259464
MLL2	13	<10	1.19426	0.581758	0.95512	3.27363	-3.73397	0.0007692	-0.164924	0.875005	0.0427111	0.0705311	0.276766	0.642459	-0.0210282	0.711023	-0.623101	0.28831
RICTOR	576	35	-0.245176	0.587552	0.95512	0.783911	-2.2512	2.11212e-31	0.699431	8.58373e-08	-0.00218324	0.572516	0.201457	0.0459874	0.00258259	0.408009	0.0351656	0.72945
IKBKE	1157	68	-0.178565	0.588441	0.95512	0.837516	1.36575	1.96575e-15	0.583078	2.1621e-08	0.00385931	0.153787	0.208629	0.00376685	0.00515384	0.0281154	0.156823	0.0302425
CTNNA1	285	20	0.296298	0.59105	0.95512	1.34208	-3.55286	2.32517e-35	-1.47248	0.00118887	-0.0257852	6.58125e-06	0.0169531	0.908538	-0.0102801	0.456845	0.146919	0.329248
EP300	13	<10	-7.76189	0.594492	0.95512	0.000449419	0.143007	0.929481	-20.2411	0.999096	0.00484055	0.866432	0.226225	0.76341	-0.121516	0.388587	-1.1378	0.124899
KDM5A	1182	83	-0.151035	0.60718	0.95512	0.860727	-2.89573	2.139e-102	-0.649744	9.28036e-06	-0.0169132	2.87041e-10	-0.247352	0.00038256	-0.00431395	0.417348	-0.101205	0.145332
MLH1	25	<10	-1.4771	0.610437	0.95512	0.230671	-0.757279	0.415738	0.230815	0.758711	0.00637333	0.717048	-0.410946	0.377641	0.0116547	7.87596e-06	0.330719	0.505664
MET	190	11	0.329245	0.623755	0.95512	1.38672	-2.89268	2.57805e-19	0.0264194	0.923383	-0.00828918	0.208431	0.486906	0.0055778	0.00244897	0.58201	0.0511173	0.767675
PDGFRB	33	<10	-1.41289	0.630576	0.95512	0.245857	-2.04281	0.00923457	-0.806326	0.431325	0.0385931	0.0236234	0.646981	0.156348	0.000580699	0.96338	-0.330083	0.432544
NTRK1	694	42	-0.190322	0.631791	0.95512	0.827795	-2.87894	7.61399e-61	-0.0956594	0.537952	-0.00837432	0.01678	-0.0818433	0.3667	-0.00015737	0.970828	-0.0689955	0.450337
SRC	433	27	-0.249061	0.632457	0.95512	0.780893	1.26187	3.97412e-06	1.07935	7.98755e-15	-0.0120125	0.00624687	0.442331	0.000227907	0.00384154	0.364897	-0.303029	0.00606817
EPHB1	141	12	0.391489	0.637731	0.95512	1.47513	-1.97109	2.40869e-07	-0.890297	0.08173	0.0138572	0.0745785	0.210502	0.302789	-0.0127104	0.477471	0.707147	0.00302868
GNAS	2320	148	0.0998477	0.641045	0.95512	1.10423	1.38793	7.95103e-30	0.745978	1.1496e-25	-0.0118008	1.30091e-09	0.0985111	0.0539843	0.00556235	0.00719333	0.0856075	0.095097
FGF14	224	14	-0.32123	0.647168	0.95512	0.726889	-2.17833	7.91908e-14	-0.22752	0.416571	-0.00807498	0.170222	0.249743	0.107676	-3.3633e-05	0.996349	0.361923	0.026966
CDKN2B	2033	125	0.10583	0.64885	0.95512	1.11081	-0.599675	6.08849e-08	-0.236388	0.0199494	0.000550311	0.790818	0.0453281	0.40174	-0.0142425	0.00652208	-0.0298043	0.583569
HRAS	38	<10	-1.03227	0.652954	0.95512	0.35878	1.55409	0.110199	-0.0619025	0.933201	0.0165316	0.266917	-0.0847062	0.824469	-0.0192588	0.628282	-0.106282	0.782212
ESR1	771	39	0.17574	0.656351	0.95512	1.19066	-0.0631259	0.734073	0.290475	0.0383686	0.0268911	3.09823e-15	0.18451	0.0365552	-0.00569345	0.39474	0.177935	0.0510947
CASP8	27	<10	-1.02743	0.657688	0.95512	0.360509	-1.6019	0.0615382	-0.77397	0.450485	-0.0122933	0.46587	-0.467597	0.293906	-0.0735111	0.318965	-0.462237	0.284297
NF2	37	<10	-0.805107	0.671297	0.95512	0.449566	-1.92393	0.00546925	-1.16845	0.25079	-0.00176933	0.898903	-0.17382	0.630882	0.00307857	0.74457	-0.117015	0.748091
TBX3	33	<10	-1.14726	0.675459	0.95512	0.320066	-0.535481	0.535206	-21.3936	0.99907	0.0279986	0.0966065	0.313868	0.478353	0.00667072	0.162418	-0.33564	0.424694
MITF	76	<10	0.434858	0.675708	0.95512	1.54005	-2.60883	9.16107e-07	0.618429	0.0913901	0.00373325	0.721587	-0.466423	0.0928423	-0.0276357	0.396485	-0.025271	0.927328
SPEN	11	<10	1.02121	0.682378	0.95512	2.75678	-1.14365	0.428221	0.330578	0.758537	0.00575125	0.837761	-0.236645	0.743406	0.00467073	0.751661	-0.521719	0.466305
WT1	15	<10	0.875597	0.688665	0.95512	2.38564	0.526356	0.709779	0.135372	0.898203	-0.00801151	0.736949	-0.1463	0.814059	-0.0362568	0.656317	0.450776	0.509734
AKT1	314	19	-0.246537	0.694718	0.95512	0.782852	-2.00434	4.17873e-14	0.450481	0.0214127	0.000438015	0.934158	0.0657998	0.633136	0.00341713	0.340168	0.127291	0.369813
BRCA2	163	11	0.313419	0.694974	0.95512	1.3651	0.280505	0.500934	-2.34627	0.0195881	0.00221326	0.761535	0.0503198	0.793233	0.00564156	0.134554	0.299332	0.14104
MAP2K1	92	<10	0.387791	0.695115	0.95512	1.46973	1.01174	0.0810946	-0.399159	0.440781	-0.0100162	0.287203	0.379231	0.141382	0.00367868	0.649862	0.0966252	0.698567
PBRM1	41	<10	0.497099	0.695969	0.95512	1.63823	-2.00192	0.0029261	-1.31524	0.195684	-0.0306227	0.0254795	0.286774	0.421783	0.00448867	0.506849	0.0612435	0.863361
PARK2	70	<10	-0.555193	0.697619	0.95512	0.576197	-0.495611	0.426251	0.753123	0.054922	-0.0114481	0.318452	0.0894658	0.765562	-0.0354864	0.3522	0.313125	0.319711
TSC1	40	<10	0.560441	0.71087	0.95512	1.74459	-0.117378	0.88239	-21.6936	0.999059	0.00429182	0.764671	0.660141	0.101561	-0.0709846	0.206774	-0.243122	0.505467
KEL	175	15	-0.292414	0.711229	0.95512	0.747989	-2.6821	9.89179e-17	-0.0186464	0.947499	-0.00322349	0.625517	0.322841	0.0630232	0.00337596	0.369752	-0.0644084	0.707848
MCL1	2156	134	-0.0800703	0.7204	0.95512	0.923569	-1.69275	6.86092e-61	0.378608	8.74607e-07	-0.00691439	0.000581041	-0.201802	0.000100549	-0.00101321	0.752115	-0.18502	0.000366203
IRS2	552	32	-0.152947	0.722373	0.95512	0.859095	-2.23524	2.8552e-33	-0.74192	0.000754062	-0.00755201	0.0442395	0.107086	0.274112	-0.00341399	0.615756	0.119658	0.23232
TNFRSF14	14	<10	0.773797	0.723756	0.95512	2.15627	-1.30209	0.229581	0.594181	0.442317	0.0241287	0.272498	1.01258	0.124722	0.00455212	0.626759	0.318171	0.594979
NRAS	167	13	0.261369	0.730885	0.956687	1.29633	0.00748555	0.98467	0.444074	0.100133	0.0073677	0.292151	-0.207158	0.250076	0.00454768	0.348906	0.0115979	0.95006
ATM	27	<10	0.561152	0.740692	0.961705	1.74582	5.18678	0.00192933	0.713107	0.254688	0.00947005	0.563236	-0.82233	0.049326	0.00942264	0.25994	-0.64052	0.12213
FANCA	75	<10	-0.394123	0.747756	0.963109	0.676134	0.350724	0.555451	0.00694995	0.988231	-0.021794	0.0323523	0.218392	0.42112	-0.0534117	0.170655	0.628757	0.0361343
ACVR1B	30	<10	0.529382	0.758498	0.968333	1.6916	-1.40013	0.0886309	-0.759055	0.45887	0.0211094	0.195551	-0.0473748	0.910261	-0.0590347	0.329011	0.0811606	0.853402
AKT3	1267	79	-0.089754	0.763841	0.968333	0.914731	-0.400317	0.00360271	-0.0545762	0.642892	0.00053533	0.833601	0.0689851	0.300674	0.00505466	0.0146867	0.135145	0.0480562
CCND3	705	42	-0.109202	0.781915	0.980125	0.897235	-3.3021	4.53266e-78	-0.475701	0.00901858	-0.00651294	0.0646361	-0.0455108	0.619124	-0.0115044	0.171348	0.0321362	0.729906
FGF23	720	50	-0.0898553	0.801391	0.980125	0.914639	-3.28266	4.20215e-83	-0.837241	2.64364e-05	-0.0222335	4.48664e-11	-0.233737	0.00763984	-0.0111048	0.189336	-0.0700465	0.421437
ARFRP1	1428	85	-0.0685394	0.806105	0.980125	0.934205	1.53865	1.19033e-22	0.917415	9.25677e-28	-0.0142456	7.2199e-09	0.259553	7.6329e-05	0.00681587	0.00201165	-0.185232	0.00312603
PMS2	13	<10	0.624297	0.810192	0.980125	1.85879	-0.880173	0.493717	-20.5843	0.999111	0.01294	0.603201	-0.351551	0.592048	0.00979417	0.00948982	-0.172655	0.791878
KRAS	885	61	0.0752664	0.819614	0.980125	1.0776	-2.47675	1.19859e-58	-0.171535	0.222866	-0.00521013	0.0888323	-0.198515	0.0125236	-0.01333	0.0872637	-0.135247	0.0891446
MDM2	1773	100	0.0569927	0.820069	0.980125	1.05823	3.65823	1.74292e-89	0.33109	0.000601988	-0.0140049	1.97093e-10	0.0235002	0.685708	0.00585742	0.0145751	-0.0180282	0.7535
BRAF	214	18	0.151952	0.820533	0.980125	1.16287	-2.54418	9.29835e-17	0.34176	0.139807	-0.00328745	0.598751	0.382309	0.0201178	0.00308005	0.42484	-0.272482	0.0869974
CCND2	752	53	-0.0790069	0.821844	0.980125	0.924545	-3.30014	4.1e-87	-0.762037	5.80243e-05	-0.0202639	8.68888e-10	-0.254171	0.00312493	-0.0120031	0.153347	-0.0557348	0.515136
C17orf39	159	11	0.149051	0.842161	0.982924	1.15952	-1.92113	1.12386e-07	1.45492	1.02095e-13	0.00604839	0.395241	-0.0366413	0.840412	-0.0201802	0.308739	-0.476066	0.00824171
FGFR3	103	<10	-0.197727	0.853716	0.982924	0.821731	-0.559525	0.231723	0.156219	0.677335	0.0039508	0.653531	0.408384	0.0876191	0.00473184	0.318969	0.407372	0.100408
GATA6	162	<10	-0.147397	0.856288	0.982924	0.863842	-2.46602	5.40087e-13	-0.494212	0.177545	0.000637814	0.927191	0.100243	0.579625	-0.00518998	0.701518	-0.184004	0.306917
JUN	221	14	0.107581	0.857483	0.982924	1.11274	-2.31192	1.46414e-14	1.32005	1.55766e-15	-0.0112068	0.0578933	-0.103199	0.494131	-0.0417744	0.0425185	-0.482903	0.00123033
RPTOR	481	35	-0.0783284	0.862738	0.982924	0.925168	-0.393405	0.0809252	0.89229	2.95052e-11	-0.0157821	0.000159498	-0.139096	0.194648	-0.00184754	0.823039	-0.275132	0.0095112
ERBB3	166	15	0.120852	0.878046	0.982924	1.1275	1.49454	0.00090216	1.2969	1.83323e-09	0.0131118	0.0609575	-0.426095	0.0169526	0.00501289	0.3903	0.216003	0.258527
FGF12	503	36	-0.0650943	0.888929	0.982924	0.937406	-1.75212	4.75439e-18	-0.0961871	0.601268	-0.000707612	0.861251	0.258488	0.015624	0.00360052	0.194228	0.199079	0.0692524
HGF	608	34	-0.059384	0.891275	0.982924	0.942737	-1.34807	1.71455e-12	0.0718551	0.661722	0.00817999	0.0281311	-0.140312	0.146637	0.000818969	0.858642	0.584287	1.15769e-07
IRF2	28	<10	-0.297765	0.90553	0.982924	0.744025	-2.16753	0.0171927	-21.1649	0.999066	0.0343225	0.0719385	-0.160177	0.740451	-0.0523944	0.426031	-0.431129	0.371755
CDH1	142	10	0.107944	0.906606	0.982924	1.11314	0.137563	0.757915	-0.814146	0.112007	0.00369301	0.644681	0.209063	0.322537	0.00094204	0.928132	-0.350639	0.0831688
ERBB4	181	11	0.0853262	0.910313	0.982924	1.08842	-0.0150771	0.968154	0.839556	0.000296219	0.00651834	0.331684	-0.0869376	0.618359	0.00590157	0.0945556	0.849641	6.83156e-05
BCOR	10	<10	-0.400003	0.91142	0.982924	0.672198	-4.17572	0.00536622	-20.2409	0.999089	0.00191771	0.947597	-0.260925	0.737501	-0.023092	0.780754	0.452934	0.591647
SOX2	457	36	-0.0517362	0.914355	0.982924	0.949923	-3.17463	3.25215e-52	0.0819024	0.638403	-0.00229854	0.589392	0.447604	7.28755e-05	0.00339899	0.198108	-0.0508632	0.646279
MYCN	227	21	0.066096	0.918982	0.982924	1.06784	-1.98007	2.72023e-10	1.36315	2.88342e-15	-0.00544021	0.377804	0.0862381	0.587409	0.00432235	0.236495	-0.2599	0.0981211
ERRFI1	12	<10	-0.304656	0.923254	0.982924	0.738951	-2.88152	0.0183763	-0.0151721	0.988556	0.0112262	0.659557	0.303359	0.644331	-0.00156099	0.957796	-0.921503	0.158413
MDM4	1561	95	-0.023059	0.931919	0.982924	0.977363	1.50701	3.71527e-24	0.706272	2.36012e-16	0.00145222	0.530849	0.0100296	0.868259	0.00490811	0.0298526	0.0486088	0.426622
MAP2K4	1024	61	-0.0207159	0.948551	0.982924	0.979639	0.497308	0.00276998	0.300327	0.00962966	-0.015448	6.98276e-08	0.387675	5.66027e-07	-0.00017652	0.970266	0.0913487	0.224751
SOX9	18	<10	-0.148412	0.949297	0.982924	0.862972	-1.31353	0.21582	1.3257	0.0250498	-0.000202507	0.992088	0.148293	0.781856	0.00575653	0.493286	0.552179	0.348326
TP53	367	19	-0.0347054	0.95089	0.982924	0.966125	3.65415	1.23352e-19	0.1691	0.443605	-0.00347215	0.462634	-0.0186644	0.880683	0.00863009	0.001797	-0.144131	0.236533
TSC2	31	<10	-0.0856062	0.956032	0.982924	0.918506	-2.23446	0.00449499	-21.6305	0.999028	-0.0466629	0.00360179	-0.55625	0.188794	-0.0813093	0.273846	-0.194602	0.623613
CDK4	711	45	-0.0206929	0.957381	0.982924	0.979662	1.1074	1.53492e-07	1.0008	1.05196e-18	-0.00310278	0.364037	-0.18125	0.0399671	0.00355102	0.336045	0.0872549	0.336978
BARD1	16	<10	0.136607	0.958504	0.982924	1.14528	-1.96887	0.0939089	-20.6282	0.999087	0.0132048	0.571447	-0.764737	0.23319	-0.00721824	0.88916	0.956824	0.225001
NF1	462	28	0.0193137	0.966565	0.984918	1.01936	-1.67889	1.71477e-15	0.0114178	0.949392	-0.00792496	0.0588913	0.165821	0.129736	-0.00958306	0.331459	-0.061961	0.569237
ZNF217	2652	170	0.00490239	0.980991	0.993331	1.00488	1.84002	1.09691e-52	0.706714	9.29169e-25	-0.0150088	3.08329e-16	0.0889608	0.0651785	0.00650779	0.00172309	0.0237648	0.620278
BCL2L2	399	25	-0.00450461	0.992616	0.998819	0.995537	-1.29048	2.56956e-08	0.17203	0.349143	-0.0128468	0.0043113	-0.209515	0.0723057	-0.000266537	0.969604	0.000567968	0.996161
ERBB2	3428	250	4.52317e-14	1	1	1	-1.05381e-13	1	61.1321	0.999082	1.35022e-14	1	-2.92844e-14	1	-1.56303e-13	1	-4.11951e-14	1
BRIP1	<10	<10
CDKN2C	<10	<10
KDM5C	<10	<10
PRKAR1A	<10	<10
ATRX	<10	<10
CDK12	<10	<10
MRE11A	<10	<10
MSH2	<10	<10
NOTCH2	<10	<10
RAD51C	<10	<10
RAD51D	<10	<10
FANCC	<10	<10
PRDM1	<10	<10
RAD51	<10	<10
TET2	<10	<10
TNFAIP3	<10	<10
IKZF1	<10	<10
ATR	<10	<10
EZH2	<10	<10
MAP3K13	<10	<10
NBN	<10	<10
RNF43	<10	<10
CSF1R	<10	<10
MSH6	<10	<10
PTCH1	<10	<10
BCORL1	<10	<10
BRD4	<10	<10
BTG1	<10	<10
DIS3	<10	<10
FANCG	<10	<10
FH	<10	<10
FLCN	<10	<10
FUBP1	<10	<10
MUTYH	<10	<10
RBM10	<10	<10
ASXL1	<10	<10
CTCF	<10	<10
NPM1	<10	<10
SDHA	<10	<10
SDHB	<10	<10
SDHD	<10	<10
SETD2	<10	<10
SMARCB1	<10	<10
ABL1	<10	<10
ALOX12B	<10	<10
AXIN1	<10	<10
BCL6	<10	<10
BTK	<10	<10
CARD11	<10	<10
CBL	<10	<10
CD79A	<10	<10
CD79B	<10	<10
CDC73	<10	<10
CDKN1A	<10	<10
CEBPA	<10	<10
CHEK1	<10	<10
CUL3	<10	<10
DAXX	<10	<10
DDR1	<10	<10
DDR2	<10	<10
DOT1L	<10	<10
ERCC4	<10	<10
ERG	<10	<10
FAM123B	<10	<10
FAM46C	<10	<10
FANCL	<10	<10
FLT1	<10	<10
FOXL2	<10	<10
GABRA6	<10	<10
GATA3	<10	<10
GNA11	<10	<10
GNA13	<10	<10
GNAQ	<10	<10
GRM3	<10	<10
GSK3B	<10	<10
H3F3A	<10	<10
HNF1A	<10	<10
HSD3B1	<10	<10
IDH1	<10	<10
IDH2	<10	<10
IRF4	<10	<10
JAK1	<10	<10
JAK3	<10	<10
KLHL6	<10	<10
LTK	<10	<10
MED12	<10	<10
MEF2B	<10	<10
MERTK	<10	<10
MKNK1	<10	<10
MLL	<10	<10
MPL	<10	<10
MST1R	<10	<10
MYD88	<10	<10
NFE2L2	<10	<10
NTRK2	<10	<10
NTRK3	<10	<10
PARP2	<10	<10
PARP3	<10	<10
PDK1	<10	<10
PIK3C2G	<10	<10
POLD1	<10	<10
POLE	<10	<10
PPARG	<10	<10
PPP2R1A	<10	<10
PTPN11	<10	<10
RAC1	<10	<10
RAD52	<10	<10
RAD54L	<10	<10
RARA	<10	<10
SDHC	<10	<10
SF3B1	<10	<10
SMO	<10	<10
SNCAIP	<10	<10
SOCS1	<10	<10
SPOP	<10	<10
STAT3	<10	<10
SYK	<10	<10
TEK	<10	<10
TERT	<10	<10
TGFBR2	<10	<10
TIPARP	<10	<10
TYRO3	<10	<10
U2AF1	<10	<10
VHL	<10	<10
XPO1	<10	<10
XRCC2	<10	<10
