# Supplementary material for: Association between ancestry and tumor somatic mutations in a large national cohort of women with breast cancer
Source: NPJ Breast Cancer. 2025 Oct 29;11:117. doi: 10.1038/s41523-025-00815-x (PMC12572180; doi:10.1038/s41523-025-00815-x)
Supplement: Supplementary file 8 — Supplementary Data 2c [file 41523_2025_815_MOESM8_ESM.xlsx]

## Sheet: cn_EAS
Supplementary Data 2c: Tumor somatic copy number alterations associated with East Asian ancestry
alteration	n	n_in_EAS	EAS_coef	EAS_pvalue	EAS_fdr_bh	EAS_odds_ratio	HR_prob_coef	HR_prob_pvalue	HER2_status_coef	HER2_status_pvalue	patient_age_coef	patient_age_pvalue	metastasis_coef	metastasis_pvalue	tmb_coef	tmb_pvalue	F1CDx_coef	F1CDx_pvalue
MLH1	25	<10	-246.494	0.00255764	0.336004	8.89409e-108	-0.631777	0.49973	0.302738	0.687509	0.00220528	0.900178	-0.522311	0.259495	0.0292078	2.72052e-06	0.432181	0.38403
EGFR	785	40	0.572988	0.00417397	0.336004	1.77356	-2.68132	1.75155e-62	0.0296716	0.830464	0.0107794	0.000824264	-0.105932	0.205077	-0.0114337	0.129279	-0.0581826	0.493709
ARAF	167	10	0.845311	0.0222499	0.674891	2.3287	-2.78075	3.55475e-16	0.0819952	0.77327	-0.0073845	0.276373	-0.0492386	0.78115	-0.000104376	0.990262	0.332428	0.078111
FGF10	359	19	0.64484	0.0237087	0.674891	1.90568	-1.99523	1.70646e-16	0.52844	0.00241507	0.00967551	0.0476635	0.410166	0.00164774	0.00337989	0.281717	-0.0423816	0.739768
SMARCA4	48	<10	-91.628	0.0270422	0.674891	1.60862e-40	-2.90372	7.25205e-05	0.173436	0.777704	0.00773104	0.603279	0.0820896	0.833074	0.00627609	0.682621	0.152581	0.702625
NTRK1	694	11	-0.7947	0.0318913	0.674891	0.451717	-2.87136	1.48093e-60	-0.0884743	0.569029	-0.00850776	0.0143614	-0.0824221	0.363169	-8.46781e-05	0.984195	-0.0683856	0.454285
CD274	633	16	-0.864324	0.0327995	0.674891	0.421336	-3.59786	3.41961e-85	-0.508675	0.00773495	-0.00559289	0.124014	0.0118061	0.900823	0.00361041	0.144806	-0.191805	0.0431767
JAK2	629	15	-0.831649	0.0379089	0.674891	0.435331	-3.67636	1.27669e-87	-0.366436	0.0424477	-0.00538667	0.140676	0.0442834	0.641648	0.0024744	0.368437	-0.205297	0.0309956
PDCD1LG2	617	16	-0.827206	0.0401619	0.674891	0.43727	-3.64872	4.94952e-85	-0.519961	0.00740229	-0.00736277	0.045459	0.00299234	0.975112	0.00358132	0.150754	-0.168648	0.0793892
TSC2	31	<10	-74.4946	0.0419187	0.674891	4.44018e-33	-2.12524	0.00735734	-21.5096	0.99899	-0.0485586	0.00220286	-0.639603	0.132364	-0.075765	0.302226	-0.129078	0.745187
CHEK2	41	<10	-50.9368	0.0540297	0.713559	7.55817e-23	0.678497	0.397326	-1.10505	0.277703	-0.0304736	0.0233897	0.643209	0.105154	0.00889877	0.179174	0.466962	0.216213
ZNF217	2652	107	0.239899	0.0544265	0.713559	1.27112	1.84116	1.05976e-52	0.703766	1.46754e-24	-0.0148797	3.77982e-16	0.090184	0.0613953	0.00649125	0.00177456	0.0230978	0.630036
CTNNA1	285	<10	-1.61939	0.0592312	0.713559	0.198019	-3.54136	3.59231e-35	-1.45933	0.00131645	-0.0267195	2.48081e-06	0.0106087	0.942667	-0.00963634	0.477678	0.152483	0.31114
JUN	221	12	0.614414	0.0655932	0.713559	1.84857	-2.32258	1.23179e-14	1.30965	2.68444e-15	-0.0109951	0.0614957	-0.10031	0.506002	-0.0426566	0.039637	-0.484656	0.00117908
CCNE1	1618	33	-0.414276	0.0669336	0.713559	0.660819	-7.71368	0	0.688492	1.48225e-13	-0.00288263	0.258548	0.00880684	0.894744	-0.0379823	3.85374e-07	-0.0514256	0.443501
IRS2	552	12	-0.673576	0.076574	0.713559	0.509882	-2.22932	4.06591e-33	-0.73554	0.00083848	-0.00769496	0.0389188	0.106343	0.277265	-0.00329633	0.625055	0.12023	0.229975
REL	210	<10	-2.0408	0.0804058	0.713559	0.129925	-2.99479	6.60519e-21	0.0815953	0.759121	-0.00118979	0.851075	-0.315188	0.0579555	-0.00482976	0.701064	-0.375564	0.0218652
AR	247	15	0.59912	0.0841011	0.713559	1.82052	-1.8407	9.2022e-10	1.13674	2.46409e-10	0.00908427	0.124316	0.180776	0.243661	0.00341576	0.408319	0.49896	0.00326994
EMSY	2796	76	-0.241719	0.0944756	0.713559	0.785277	3.03265	1.28396e-113	0.032676	0.701806	-0.00698935	6.21783e-05	0.16681	0.000365068	-0.0106736	0.0125904	0.0869622	0.0608318
KEAP1	12	<10	-185.004	0.0963224	0.713559	4.50718e-81	-1.61962	0.17406	-20.6315	0.999019	-0.0209579	0.386611	0.317991	0.621259	0.0169598	0.250697	-0.562961	0.357623
CCND1	7327	222	-0.152362	0.102636	0.713559	0.858678	4.39256	0	0.365913	1.98571e-11	-0.0149818	1.15644e-35	0.170877	7.80351e-08	-0.00400247	0.121269	0.0582131	0.0649182
ZNF703	5874	212	0.149538	0.105426	0.713559	1.1613	2.2522	1.54202e-151	-0.0693767	0.262267	-0.0120671	3.49415e-21	0.255864	6.09963e-14	-0.0130412	3.71336e-05	0.0664599	0.0484776
HGF	608	13	-0.592374	0.106932	0.713559	0.553013	-1.34354	1.98532e-12	0.0785977	0.632286	0.00795172	0.0316154	-0.142131	0.141325	0.000862842	0.850475	0.585368	1.0926e-07
PIK3C2B	1802	47	-0.28141	0.118272	0.713559	0.754719	1.4023	6.5306e-25	0.685199	2.0319e-17	0.00257149	0.229572	-0.164271	0.0031012	0.00541542	0.0099563	0.00613363	0.913821
ERBB4	181	<10	-3.87342	0.122476	0.713559	0.0207872	-0.00353685	0.992516	0.857038	0.000220297	0.00555638	0.404048	-0.101124	0.562492	0.00609495	0.084992	0.856773	5.93971e-05
MDM4	1561	39	-0.296851	0.127762	0.713559	0.743155	1.50668	3.57265e-24	0.709405	1.7435e-16	0.00132225	0.565914	0.00875715	0.88478	0.00492148	0.0292536	0.0492431	0.42052
EPHA3	425	19	0.427008	0.133728	0.713559	1.53266	-1.23593	8.69615e-08	0.392509	0.0237749	0.00283655	0.521361	-0.108682	0.347766	0.0022799	0.606343	0.700178	2.22494e-07
FGF19	6849	207	-0.142282	0.135316	0.713559	0.867377	4.2519	0	0.34803	4.05016e-10	-0.0153874	5.11647e-36	0.218219	2.25979e-11	-0.00486128	0.0704442	0.0433546	0.177746
BCL2L2	399	<10	-0.660838	0.136187	0.713559	0.516419	-1.28564	2.83967e-08	0.179453	0.328803	-0.0131231	0.00329626	-0.212102	0.0687256	-0.000169276	0.980475	0.00209343	0.985848
PMS2	13	<10	-113.902	0.140824	0.713559	3.41243e-50	-0.802995	0.533715	-20.4066	0.999062	0.00933963	0.705945	-0.460825	0.482348	0.0179336	0.008151	-0.10165	0.87651
CTNNB1	31	<10	-48.4627	0.142252	0.713559	8.9729e-22	-3.56016	1.83624e-05	-21.3693	0.999024	-0.00843773	0.608515	-0.0755069	0.862241	0.00575081	0.598765	0.350898	0.448183
TP53	367	18	0.439453	0.143783	0.713559	1.55186	3.66121	1.17451e-19	0.163732	0.458269	-0.00315443	0.502666	-0.0161275	0.896734	0.00862796	0.00181178	-0.145971	0.230489
CDK6	501	11	-0.587981	0.146257	0.713559	0.555447	-2.82572	8.66866e-44	0.324985	0.0405313	0.00570276	0.16472	0.180591	0.0931458	0.00201518	0.540095	0.119196	0.280549
AKT3	1267	30	-0.3133	0.153165	0.725281	0.731031	-0.398323	0.00376135	-0.051306	0.662955	0.000465129	0.854226	0.0683906	0.304621	0.00506671	0.0144036	0.135413	0.0475582
FGFR1	5437	188	0.133159	0.163786	0.753416	1.14243	1.90738	7.33903e-109	-0.149374	0.0219206	-0.00921281	2.53893e-12	0.20381	5.89046e-09	-0.00900374	0.00345085	0.0557264	0.10877
RICTOR	576	22	0.336236	0.183275	0.781219	1.39967	-2.25421	1.97465e-31	0.692378	1.17008e-07	-0.00172068	0.654594	0.204981	0.0421719	0.00256028	0.413521	0.0329276	0.745994
MTOR	21	<10	-55.833	0.188171	0.781219	5.64976e-25	-2.20305	0.0305293	0.325379	0.670277	-0.0390669	0.0577391	0.552436	0.324079	0.010185	0.128264	0.363373	0.510114
MAP2K4	1024	40	0.252009	0.188424	0.781219	1.28661	0.497241	0.00278395	0.29666	0.0105655	-0.0152818	8.12828e-08	0.389172	5.03793e-07	-0.000230362	0.961448	0.0905085	0.228882
MYCN	227	10	0.474877	0.196454	0.781219	1.60782	-1.98621	2.52675e-10	1.35526	4.30104e-15	-0.00524033	0.393117	0.0881681	0.578751	0.00430316	0.239575	-0.26088	0.096797
MEN1	21	<10	-45.5429	0.198069	0.781219	1.66329e-20	3.23229	0.0457112	-0.12085	0.907583	-0.0446104	0.0207213	0.975848	0.132315	0.00688905	0.693214	1.56565	0.0382597
MAP3K1	128	<10	-1.49886	0.203588	0.781219	0.223386	-2.4177	1.10148e-09	-1.60155	0.0251724	-0.00596312	0.450637	-0.337157	0.10792	-0.00403611	0.795761	0.0611683	0.773816
BCOR	10	<10	-139.11	0.208704	0.781219	3.84683e-61	-4.07769	0.00680814	-20.0535	0.999033	-0.000872359	0.975997	-0.334832	0.66792	-0.0199718	0.805058	0.52653	0.533579
VEGFA	714	16	-0.397088	0.208705	0.781219	0.672275	-3.12375	1.5003e-71	-0.457105	0.010908	-0.00817818	0.0185639	-0.0281292	0.756624	-0.00695516	0.348648	0.034022	0.712345
FGFR4	227	13	0.459196	0.213501	0.781219	1.5828	-2.41347	1.06392e-15	1.27111	1.30366e-13	0.00547016	0.367551	0.770925	5.1925e-06	-0.0220753	0.175645	-0.278118	0.0701301
MAP2K2	81	<10	-2.68009	0.241687	0.825535	0.0685573	1.47859	0.0188093	-0.270159	0.602778	-0.013479	0.164418	-0.257281	0.310425	0.00406017	0.663562	0.0969784	0.710584
CREBBP	161	<10	-6.48621	0.252492	0.825535	0.00152432	-4.15568	2.93596e-30	-23.1313	0.998949	-0.00704636	0.311234	-0.374107	0.0465471	-0.0426094	0.0865357	-0.056766	0.759049
CCND3	705	16	-0.358234	0.254734	0.825535	0.69891	-3.29789	7.12318e-78	-0.471986	0.00958315	-0.0065737	0.0603334	-0.045539	0.618726	-0.0113758	0.174773	0.032329	0.72828
PRKCI	624	14	-0.35252	0.255357	0.825535	0.702915	-2.72926	1.02266e-52	0.508566	6.57319e-05	-0.00579744	0.10273	0.0632392	0.493598	0.00109208	0.762149	-0.165151	0.073411
STK11	245	<10	-0.685635	0.257343	0.825535	0.50377	-2.93559	9.22449e-24	-1.58466	0.00176202	-0.0180765	0.00207868	0.0399523	0.794547	0.00189279	0.701763	0.0649728	0.677239
FGF4	6541	203	-0.106268	0.268347	0.825535	0.899183	4.14263	0	0.314461	2.99868e-08	-0.0153041	1.22188e-34	0.221881	2.231e-11	-0.00615557	0.0276224	0.0410261	0.209072
MCL1	2156	61	-0.176728	0.271039	0.825535	0.838008	-1.6909	8.94212e-61	0.380531	7.73856e-07	-0.00691698	0.000530058	-0.201832	9.93476e-05	-0.000990804	0.756894	-0.185057	0.000363885
APC	10	<10	1.33338	0.27337	0.825535	3.79386	-2.3366	0.0909975	0.171373	0.873338	-0.0308411	0.279464	1.04361	0.207555	0.00281211	0.883462	0.0981081	0.893803
FGF23	720	15	-0.31475	0.276659	0.825535	0.729972	-3.2788	6.68313e-83	-0.834173	2.83552e-05	-0.0222816	2.91531e-11	-0.233829	0.00758319	-0.0109562	0.193728	-0.0698902	0.422312
CUL4A	466	11	-0.404365	0.280683	0.825535	0.6674	-2.85026	4.96989e-44	-0.616472	0.0064835	-0.00909963	0.0272477	0.0737237	0.492475	-0.00434664	0.575976	-0.155642	0.146154
ARFRP1	1428	55	0.179519	0.285853	0.825535	1.19664	1.54005	1.12927e-22	0.914604	1.35454e-27	-0.0140775	8.95966e-09	0.261125	6.81697e-05	0.00680278	0.00205217	-0.186123	0.00297547
STAG2	11	<10	-77.0993	0.292158	0.825535	3.28259e-34	-2.69949	0.0612348	-19.9917	0.999063	0.0210494	0.472693	-0.494041	0.528394	-0.0198264	0.797552	1.2684	0.244156
FGF12	503	23	0.288902	0.29227	0.825535	1.33496	-1.75434	4.47212e-18	-0.101261	0.582315	-0.000457389	0.90952	0.260162	0.0148959	0.00358739	0.196559	0.197895	0.0708343
SRC	433	19	-0.38785	0.299865	0.832383	0.678514	1.26289	3.8408e-06	1.08171	6.96307e-15	-0.0119518	0.00617956	0.442992	0.000220951	0.00385417	0.362767	-0.30369	0.00594046
CCND2	752	18	-0.276206	0.323589	0.83517	0.758657	-3.29667	6.37485e-87	-0.759236	6.19032e-05	-0.0203084	5.97445e-10	-0.254263	0.00309758	-0.0118687	0.156751	-0.0555839	0.516127
FGF3	6634	206	-0.0932877	0.326495	0.83517	0.910931	4.09685	0	0.326302	6.41712e-09	-0.0151657	1.91812e-34	0.21974	2.55833e-11	-0.00645682	0.0205777	0.0312909	0.334736
MET	190	11	0.410126	0.330209	0.83517	1.50701	-2.89857	2.24777e-19	0.0221899	0.93563	-0.00841923	0.198678	0.484962	0.00572855	0.00242832	0.585964	0.0521198	0.763158
CDK8	208	<10	-0.608507	0.330647	0.83517	0.544163	-0.292742	0.402367	0.66748	0.00361428	0.00706318	0.269308	0.235619	0.166695	0.00432267	0.311544	0.262342	0.135506
CDH1	142	<10	-0.850587	0.331433	0.83517	0.427164	0.139417	0.754527	-0.804978	0.116082	0.00322118	0.685644	0.204836	0.332164	0.00101916	0.92158	-0.348008	0.0854151
AURKA	1835	70	0.147814	0.331993	0.83517	1.1593	1.49903	4.56701e-27	0.780915	2.57615e-23	-0.0118233	5.15175e-08	0.174019	0.0025802	0.00719814	0.000873963	0.0077263	0.89196
TERC	748	19	-0.258753	0.344134	0.8444	0.772013	-2.41047	7.10786e-48	0.652422	8.21313e-09	-0.00603676	0.0656455	-0.00418231	0.960857	0.00148585	0.656489	-0.117591	0.169089
ATM	27	<10	0.834403	0.352553	0.8444	2.30344	5.21049	0.00190756	0.710021	0.256774	0.0095136	0.560122	-0.824615	0.0484065	0.00946418	0.255656	-0.642767	0.12086
PDGFRB	33	<10	-22.7907	0.366792	0.8444	1.26512e-10	-2.00283	0.0107308	-0.79053	0.44044	0.0380264	0.0250957	0.619346	0.176086	0.0018769	0.889949	-0.3119	0.458891
AKT2	662	24	0.223037	0.383203	0.8444	1.24987	-4.35554	3.84939e-118	0.426019	0.00136585	0.000973084	0.786572	0.0105272	0.91032	-0.0217703	0.0264621	-0.0621388	0.510386
CBFB	52	<10	0.689015	0.384978	0.8444	1.99175	0.374897	0.631442	-21.7583	0.999059	0.0186153	0.167844	0.0750074	0.830919	-0.0463549	0.3155	-0.217152	0.531539
BRCA2	163	<10	-0.644901	0.385328	0.8444	0.524715	0.280185	0.501014	-2.33726	0.0200611	0.00157364	0.828037	0.0450536	0.814367	0.00566615	0.132036	0.303119	0.135976
KDM6A	85	<10	-6.02097	0.386598	0.8444	0.00242731	-2.90062	4.22928e-09	-1.18594	0.0993199	-0.0123458	0.204694	-0.476674	0.0698655	-0.0270145	0.387877	-0.108091	0.673098
RPTOR	481	22	0.237513	0.387751	0.8444	1.26809	-0.394156	0.0805109	0.888015	3.70389e-11	-0.0155724	0.000178519	-0.1371	0.200797	-0.00194665	0.815078	-0.276223	0.00921088
ESR1	771	31	0.205256	0.387819	0.8444	1.22784	-0.0648522	0.727139	0.288735	0.0395815	0.0268619	2.4952e-15	0.184098	0.036849	-0.00571655	0.393605	0.178316	0.0505514
SOX9	18	<10	0.897772	0.388109	0.8444	2.45413	-1.32009	0.214795	1.30602	0.0274666	0.000636595	0.975041	0.155216	0.771749	0.00575024	0.494841	0.549141	0.350886
KDM5A	1182	35	-0.186379	0.393747	0.845244	0.829959	-2.89309	3.39863e-102	-0.648319	9.73226e-06	-0.0168358	2.57408e-10	-0.2466	0.000395478	-0.00427823	0.420148	-0.101762	0.142983
NOTCH1	43	<10	0.645861	0.424652	0.852471	1.90763	-3.35717	1.13394e-06	-1.29064	0.20431	-0.0186688	0.17398	-0.143652	0.688044	-0.0246632	0.558071	-0.227143	0.519772
PIK3R1	72	<10	-8.13653	0.425777	0.852471	0.000292652	-3.28103	1.11459e-10	-1.84181	0.0680848	-0.0108345	0.287997	0.0324063	0.903537	-0.0303182	0.343896	-0.0602141	0.822413
ERBB3	166	<10	-0.517047	0.42589	0.852471	0.596278	1.49217	0.000906247	1.30312	1.51357e-09	0.0127418	0.0669544	-0.430034	0.0158846	0.00503647	0.38643	0.217609	0.254971
TNFRSF14	14	<10	-27.1644	0.428297	0.852471	1.59456e-12	-1.26834	0.241278	0.623457	0.420127	0.0216554	0.322276	0.956352	0.148047	0.00630984	0.524913	0.354166	0.554362
CDKN2A	2261	84	0.111819	0.437051	0.852471	1.11831	-0.572743	6.07829e-08	-0.253309	0.00929811	0.000290711	0.882425	0.0515041	0.317427	-0.0125081	0.00991314	-0.01548	0.765398
TSC1	40	<10	0.655475	0.437602	0.852471	1.92606	-0.126337	0.873527	-21.6982	0.999058	0.00415247	0.770993	0.658254	0.102242	-0.071626	0.20397	-0.241494	0.508126
AURKB	40	<10	-3.1862	0.449809	0.852471	0.0413288	0.854193	0.352491	1.41702	0.00154924	-0.00970166	0.518149	-0.582953	0.140949	-0.0260888	0.591391	0.403346	0.343372
KRAS	885	22	-0.189644	0.451614	0.852471	0.827253	-2.47495	1.40742e-58	-0.168378	0.231573	-0.00539516	0.0760169	-0.199892	0.0118751	-0.0132131	0.0893401	-0.134263	0.0913959
IKBKE	1157	31	-0.160952	0.457418	0.852471	0.851333	1.36674	1.84033e-15	0.583662	2.09338e-08	0.00393928	0.143105	0.209326	0.00363368	0.00515189	0.0281976	0.156291	0.0307635
DNMT3A	36	<10	-3.00577	0.459178	0.852471	0.0495009	0.829676	0.365706	-0.816428	0.424606	-0.00786234	0.593729	0.292056	0.466559	-0.0855921	0.190725	0.223467	0.582156
SOX2	457	16	0.218622	0.462096	0.852471	1.24436	-3.17711	3.01873e-52	0.0783641	0.653043	-0.00211002	0.618131	0.448649	6.92791e-05	0.00338944	0.199816	-0.0517978	0.640126
FGF6	717	17	-0.199723	0.471385	0.852471	0.818958	-3.30134	8.45622e-84	-0.869264	1.81839e-05	-0.020679	6.85351e-10	-0.244167	0.00539023	-0.0108001	0.197494	-0.0807659	0.354442
RET	248	<10	0.265294	0.475596	0.852471	1.30381	-2.66747	6.59576e-22	0.782976	1.44341e-05	-0.00165401	0.764485	0.126358	0.379444	-0.0139402	0.317032	-0.0141998	0.921894
FBXW7	54	<10	-1.1575	0.481359	0.852471	0.314272	-3.02967	8.93991e-06	-1.30365	0.199274	-0.0319768	0.0160697	-0.897656	0.0186984	-0.00184003	0.943546	-0.0629211	0.854999
PDGFRA	308	<10	-0.313914	0.492734	0.852471	0.730582	-2.93328	7.58238e-29	0.428099	0.0267229	-0.000607237	0.908158	0.0549951	0.687773	-0.00996249	0.413572	-0.135389	0.323011
CYP17A1	29	<10	-2.74186	0.497699	0.852471	0.0644506	-1.88609	0.0208661	-0.0962965	0.897009	-0.00723903	0.662655	0.872878	0.0706828	0.0003377	0.985581	0.136179	0.758044
MYCL1	326	<10	-0.275153	0.508382	0.852471	0.759456	-1.66666	1.72738e-10	0.91596	1.053e-08	-0.0192359	0.000158753	0.0440608	0.73842	0.000239234	0.973784	-0.0457292	0.729075
CDKN2B	2033	73	0.0997576	0.510567	0.852471	1.1049	-0.601034	5.68582e-08	-0.237063	0.0196124	0.000497488	0.809379	0.044885	0.40605	-0.0142673	0.00647017	-0.0294354	0.588116
NOTCH3	455	11	-0.229059	0.511978	0.852471	0.795282	-1.78533	1.07904e-16	0.504418	0.00104504	-0.00594648	0.158505	-0.0823164	0.453597	-0.000520407	0.933955	0.0461645	0.680413
ARID1A	27	<10	-13.9002	0.517503	0.852471	9.18841e-07	0.047277	0.96015	-21.3329	0.999066	0.00717733	0.6765	-0.00109852	0.998047	-0.00879569	0.822371	-0.77425	0.0751177
RAF1	336	14	-0.269784	0.521949	0.852471	0.763544	-1.46279	4.72411e-09	0.0602066	0.776972	0.0015537	0.752107	0.194186	0.135019	0.00449952	0.114845	0.0373658	0.775128
GNAS	2320	87	0.0888312	0.523511	0.852471	1.0929	1.38726	8.47233e-30	0.745641	1.21419e-25	-0.0118581	8.60961e-10	0.0980304	0.0549907	0.00556534	0.0071767	0.0859829	0.0935579
CASP8	27	<10	-3.55357	0.527874	0.852471	0.0286223	-1.57546	0.0660966	-0.762896	0.457009	-0.0121193	0.468691	-0.471454	0.290149	-0.0720874	0.326311	-0.461553	0.284885
FGFR2	670	26	0.155579	0.53284	0.852471	1.16833	-1.69487	1.10697e-21	-0.374875	0.0340951	-0.00871322	0.0122773	-0.125004	0.168789	-0.00805016	0.322861	0.0129542	0.888229
CIC	44	<10	-7.25129	0.539322	0.852471	0.000709256	-2.21918	0.000978456	-1.25235	0.217852	-0.0113858	0.397428	-0.22684	0.520997	-0.00768991	0.806207	-0.212454	0.543237
AXL	98	<10	0.379869	0.54064	0.852471	1.46209	-3.77694	3.79683e-16	0.26871	0.454292	0.00692631	0.455648	0.336656	0.16722	-0.0573037	0.0882184	-0.0244893	0.920359
PIK3CB	260	<10	-0.299661	0.547269	0.852471	0.741069	-2.60984	2.15771e-21	-0.921183	0.0110055	0.00217106	0.698098	0.204031	0.166532	0.00129464	0.792836	0.169181	0.267054
IGF1R	951	35	0.122022	0.552627	0.852471	1.12978	0.507145	0.00260108	-0.309045	0.0358657	-0.0270411	1.557e-20	0.209546	0.00662858	0.00392403	0.152794	-0.0100796	0.894067
GATA6	162	<10	-0.367193	0.557916	0.852471	0.692676	-2.46204	5.84612e-13	-0.490634	0.180747	0.000606128	0.930332	0.10038	0.578899	-0.00511664	0.704351	-0.184053	0.306645
MDM2	1773	57	-0.0983213	0.566577	0.852471	0.906358	3.65661	1.82537e-89	0.33249	0.000569783	-0.0141133	1.11772e-10	0.022497	0.69826	0.0058696	0.0143125	-0.0173653	0.762219
ERRFI1	12	<10	-21.6351	0.568507	0.852471	4.01779e-10	-2.84155	0.0201528	0.00389931	0.997059	0.0101104	0.689691	0.270201	0.681802	-0.000444901	0.988687	-0.90022	0.168824
EPHB1	141	<10	0.3041	0.570809	0.852471	1.3554	-1.97636	2.24198e-07	-0.89315	0.0807985	0.0136365	0.0776772	0.208277	0.307551	-0.0127725	0.476064	0.708983	0.00294524
BARD1	16	<10	-17.9254	0.575977	0.852471	1.64091e-08	-1.90743	0.105348	-20.5691	0.999078	0.0114475	0.62096	-0.798526	0.21465	-0.00665543	0.896262	0.977389	0.215478
SMAD2	20	<10	-13.658	0.57727	0.852471	1.17055e-06	-1.2586	0.188362	0.671558	0.292874	0.0144739	0.449362	0.417789	0.413615	0.000311884	0.989659	-0.993466	0.0428455
NFKBIA	625	24	0.137319	0.586275	0.852471	1.14719	0.999277	6.44034e-06	0.745254	5.17331e-09	-0.0137877	0.000136824	0.353861	0.000312396	0.00390027	0.250259	-0.0363097	0.699134
BAP1	95	<10	-0.436612	0.587729	0.852471	0.646222	-3.06154	3.79827e-13	-1.08506	0.0655	-0.00422823	0.618932	0.0941924	0.672392	-0.036494	0.190108	-0.0146804	0.948065
CRKL	158	<10	0.229571	0.617777	0.872174	1.25806	-0.192936	0.616822	1.0222	2.54868e-06	-0.0178063	0.0110095	0.544228	0.00465455	-0.00946304	0.580985	0.00131054	0.99422
ACVR1B	30	<10	-6.90486	0.620347	0.872174	0.0010029	-1.37638	0.094082	-0.734562	0.473464	0.0195301	0.228721	-0.0686957	0.870439	-0.0575089	0.337696	0.0940124	0.830611
RAD51B	110	<10	0.276081	0.630717	0.872174	1.31796	-1.95757	2.10151e-06	-0.818243	0.110735	0.00023978	0.977008	0.144615	0.50755	0.00334578	0.511777	-0.10537	0.628748
WT1	15	<10	-2.58599	0.63304	0.872174	0.0753213	0.526997	0.708754	0.15671	0.882222	-0.00983475	0.677461	-0.165527	0.790114	-0.0346865	0.666546	0.462781	0.498445
FGF14	224	<10	-0.233711	0.636622	0.872174	0.791591	-2.17513	8.65862e-14	-0.226323	0.4191	-0.00786018	0.178827	0.251637	0.104868	-2.08664e-05	0.997733	0.360568	0.0275008
ROS1	333	<10	-0.187003	0.643445	0.872174	0.829441	-1.96835	5.86041e-15	0.925224	6.61061e-09	0.00410041	0.409251	0.0455051	0.725351	0.00297564	0.434715	0.153778	0.251529
PAX5	29	<10	0.489612	0.644115	0.872174	1.63168	-0.16018	0.864614	0.148928	0.842117	0.0120441	0.47363	-0.349228	0.423939	-0.0189744	0.683048	0.645786	0.208919
GATA4	64	<10	0.344359	0.644651	0.872174	1.41109	0.263869	0.686539	-0.73439	0.311366	-0.000512819	0.963855	0.921249	0.00791182	-0.00588383	0.801285	0.588585	0.0772969
BCL2	178	<10	0.197298	0.661454	0.875368	1.21811	-0.699635	0.0457182	0.11782	0.668366	-0.0209836	0.00149806	-0.00305159	0.985827	-0.00412553	0.776222	-0.0469467	0.784337
CDKN1B	59	<10	-0.49186	0.671134	0.875368	0.611488	0.277036	0.693844	-1.30004	0.200168	-0.00402539	0.742518	0.819391	0.0258805	0.00526946	0.372105	0.256061	0.445229
PALB2	12	<10	-1.63898	0.672407	0.875368	0.194179	0.504744	0.728694	-20.5614	0.999112	-0.0150539	0.546793	0.0362305	0.956481	0.00812217	0.207127	-0.128976	0.843328
INPP4B	13	<10	-2.99442	0.672435	0.875368	0.0500658	-3.38261	0.0047124	-20.6792	0.999071	0.00184603	0.941303	0.839961	0.231872	-0.0337419	0.647638	-0.106441	0.870429
MLL2	13	<10	-1.45275	0.679124	0.875368	0.233925	-3.72361	0.000778581	-0.145072	0.889941	0.040848	0.0825633	0.261552	0.660603	-0.0206665	0.7135	-0.613197	0.295967
FAS	417	11	-0.141324	0.68027	0.875368	0.868208	-2.53351	3.05243e-32	-1.73007	6.28977e-06	-0.0374769	1.21649e-17	0.278593	0.0137299	0.000811091	0.87098	-0.0146532	0.896025
NF2	37	<10	0.373971	0.685351	0.875368	1.4535	-1.92497	0.00549282	-1.1798	0.246274	-0.000779412	0.955113	-0.166677	0.644803	0.00304668	0.748434	-0.122531	0.736551
CDK4	711	27	-0.105217	0.690509	0.875368	0.900129	1.10739	1.52213e-07	1.00192	9.62588e-19	-0.00313616	0.355901	-0.181607	0.0394401	0.00355652	0.334879	0.0874093	0.336017
MYC	7970	284	0.0331534	0.698686	0.875368	1.03371	-1.76893	1.37725e-186	0.318502	1.62707e-11	-0.0110132	9.7858e-22	-0.0189861	0.525715	-0.00462447	0.0417887	-0.0926322	0.00205859
SPEN	11	<10	-3.46438	0.701382	0.875368	0.0312925	-1.13375	0.431234	0.359933	0.73773	0.0036555	0.895693	-0.259058	0.719996	0.00488785	0.739463	-0.509001	0.477222
PIK3CA	943	28	-0.0860845	0.709755	0.877145	0.917517	-1.88536	5.84687e-36	0.465913	2.0242e-05	-0.00662203	0.0259671	0.135619	0.0813882	0.00540818	0.0109996	-0.133329	0.084664
PARP1	854	24	-0.084916	0.722185	0.877145	0.918589	0.0307459	0.857382	0.504662	1.00081e-05	0.00322524	0.298601	0.216823	0.00784297	0.00587084	0.00688596	-0.886842	2.42742e-29
SUFU	12	<10	-4.83568	0.728771	0.877145	0.00794132	-1.96482	0.134706	-20.5025	0.999083	-0.0161027	0.540232	0.201751	0.769662	-0.16946	0.258272	-0.267683	0.693476
TBX3	33	<10	-0.573229	0.73253	0.877145	0.563703	-0.528794	0.540243	-21.3944	0.999071	0.0285175	0.0888319	0.319169	0.470853	0.00669236	0.161185	-0.339196	0.41966
FLT3	210	<10	-0.173268	0.735108	0.877145	0.840912	-0.432806	0.205905	0.502821	0.0341965	0.00111115	0.860242	0.240789	0.152695	0.00250346	0.682977	0.249279	0.149549
PBRM1	41	<10	-0.404597	0.737565	0.877145	0.667246	-2.00216	0.00289757	-1.30633	0.198718	-0.0314416	0.0207591	0.280152	0.432177	0.00450587	0.503899	0.0665304	0.851618
RB1	978	32	-0.07217	0.749967	0.877145	0.930373	1.40923	1.94765e-14	-1.16116	1.88552e-07	-0.0164249	1.31789e-08	-0.27569	0.000252612	0.00517219	0.0459483	-0.0652099	0.391083
KEL	175	<10	0.149387	0.752061	0.877145	1.16112	-2.68281	1.00493e-16	-0.0226073	0.936382	-0.0028353	0.665784	0.325722	0.0605426	0.00336831	0.371297	-0.0665053	0.698705
EP300	13	<10	-5.24947	0.755219	0.877145	0.00525029	0.174294	0.914142	-20.2516	0.999099	0.00641675	0.822551	0.232998	0.756916	-0.120446	0.39197	-1.14074	0.123928
PTEN	2070	65	-0.0481816	0.759051	0.877145	0.952961	-2.06427	3.30214e-90	-1.80746	5.38418e-23	-0.0225091	2.89977e-28	0.17781	0.000857256	-0.00600856	0.170534	-0.0531103	0.316239
BCL2L1	523	18	-0.092321	0.762734	0.877145	0.911812	-0.803608	9.70692e-05	0.611466	1.31376e-05	0.00651518	0.0939812	-0.204326	0.0425076	0.00408318	0.164247	-0.0827845	0.418494
MITF	76	<10	-0.262203	0.76917	0.878272	0.769355	-2.60627	9.24965e-07	0.62538	0.0878817	0.00308137	0.76717	-0.471749	0.0889942	-0.0272541	0.401076	-0.0220717	0.936496
LYN	1898	69	-0.0449877	0.784363	0.889313	0.956009	-1.18078	1.5439e-26	0.138279	0.123754	0.000888399	0.675734	-0.0400757	0.468763	-0.0173858	0.00216584	-0.121885	0.0280498
FANCA	75	<10	-0.202254	0.808061	0.909775	0.816887	0.355085	0.550525	0.006483	0.989021	-0.0214845	0.0336357	0.220404	0.416695	-0.0534213	0.170548	0.626842	0.0366455
PARK2	70	<10	0.177109	0.822486	0.919183	1.19376	-0.49361	0.428435	0.747222	0.0569304	-0.0107963	0.343711	0.0948802	0.751694	-0.0359032	0.348149	0.309612	0.325037
EPHB4	272	10	0.0861267	0.829652	0.919183	1.08994	-2.74167	1.57259e-24	0.291461	0.16134	0.00650695	0.22868	-0.00226313	0.987082	0.00100501	0.83831	-0.332327	0.0169605
AKT1	314	12	0.0810843	0.834343	0.919183	1.08446	-2.00428	4.27389e-14	0.447745	0.0222572	0.000739104	0.888431	0.0681933	0.620606	0.00341112	0.341523	0.125755	0.375493
HRAS	38	<10	0.208168	0.841738	0.919183	1.23142	1.56077	0.108945	-0.0711489	0.923262	0.0174165	0.239705	-0.0767627	0.840634	-0.0195777	0.623687	-0.110749	0.773229
MAP2K1	92	<10	0.131121	0.844963	0.919183	1.14011	1.00786	0.0822034	-0.397792	0.442356	-0.0103643	0.267939	0.376289	0.144195	0.00369138	0.647334	0.0990282	0.691338
SMAD4	206	<10	0.0820719	0.855922	0.924855	1.08553	0.805219	0.0340384	0.0557698	0.843731	-0.0174455	0.0053846	0.676071	0.000193205	0.0028872	0.643253	0.217297	0.198302
BRAF	214	<10	-0.0719554	0.881667	0.944755	0.930572	-2.54399	9.2667e-17	0.34382	0.137491	-0.00349601	0.573226	0.38066	0.0205737	0.00308433	0.423955	-0.271341	0.0882228
FGFR3	103	<10	0.0913944	0.886797	0.944755	1.0957	-0.558768	0.232447	0.153792	0.682132	0.00419875	0.631338	0.410392	0.0859057	0.00472857	0.319695	0.406028	0.10144
C17orf39	159	<10	-0.0721306	0.891942	0.944755	0.930409	-1.92064	1.12665e-07	1.45718	9.49351e-14	0.00585089	0.408092	-0.0386211	0.831787	-0.0200926	0.310278	-0.475254	0.00834431
BRCA1	130	<10	0.0708265	0.902077	0.947693	1.07339	-2.83499	2.02524e-12	-0.426819	0.278522	-0.042574	2.18104e-07	0.0805228	0.697886	-0.00383346	0.821457	-0.148025	0.470133
ALK	51	<10	-0.133437	0.906489	0.947693	0.875083	-3.38111	5.76332e-07	-0.537235	0.462642	0.00333843	0.807764	0.135135	0.704522	-0.00418265	0.856747	-0.299677	0.396895
NRAS	167	<10	0.0523928	0.919295	0.95488	1.05379	0.00557695	0.988577	0.445453	0.0991193	0.00712127	0.305821	-0.209305	0.24484	0.00455158	0.347716	0.0128731	0.944565
NF1	462	14	-0.017394	0.956284	0.986934	0.982756	-1.67884	1.71704e-15	0.0118026	0.947696	-0.00795579	0.0562722	0.165575	0.130059	-0.00957116	0.331947	-0.0617884	0.57018
KDR	336	<10	-0.013954	0.970911	0.995648	0.986143	-3.01978	3.23012e-33	0.702297	3.1673e-05	0.00354892	0.477346	-0.0326305	0.801062	0.00088618	0.854054	-0.0847573	0.517616
IRF2	28	<10	-0.0317821	0.983623	1	0.968718	-2.16609	0.0172932	-21.1667	0.999066	0.0345486	0.0686778	-0.158137	0.743504	-0.0524283	0.425955	-0.432527	0.37005
KIT	376	10	0.00476031	0.989566	1	1.00477	-2.7909	1.76923e-31	0.508711	0.00307853	0.00309639	0.516859	-0.00223392	0.98563	-0.0014271	0.832569	-0.069121	0.58163
QKI	38	<10	-0.00326452	0.997724	1	0.996741	-2.41191	0.00153204	-1.11886	0.27284	-0.031723	0.0410025	-0.0819103	0.835447	0.00428766	0.603	-0.921373	0.0217503
ERBB2	3428	157	5.90606e-14	1	1	1	3.3585e-14	1	61.1321	0.999082	1.69099e-14	1	4.43606e-14	1	-2.07573e-13	1	-5.35664e-14	1
BRIP1	<10	<10
CDKN2C	<10	<10
KDM5C	<10	<10
PRKAR1A	<10	<10
ATRX	<10	<10
CDK12	<10	<10
MRE11A	<10	<10
MSH2	<10	<10
NOTCH2	<10	<10
RAD51C	<10	<10
RAD51D	<10	<10
FANCC	<10	<10
PRDM1	<10	<10
RAD51	<10	<10
TET2	<10	<10
TNFAIP3	<10	<10
IKZF1	<10	<10
ATR	<10	<10
EZH2	<10	<10
MAP3K13	<10	<10
NBN	<10	<10
RNF43	<10	<10
CSF1R	<10	<10
MSH6	<10	<10
PTCH1	<10	<10
BCORL1	<10	<10
BRD4	<10	<10
BTG1	<10	<10
DIS3	<10	<10
FANCG	<10	<10
FH	<10	<10
FLCN	<10	<10
FUBP1	<10	<10
MUTYH	<10	<10
RBM10	<10	<10
ASXL1	<10	<10
CTCF	<10	<10
NPM1	<10	<10
SDHA	<10	<10
SDHB	<10	<10
SDHD	<10	<10
SETD2	<10	<10
SMARCB1	<10	<10
ABL1	<10	<10
ALOX12B	<10	<10
AXIN1	<10	<10
BCL6	<10	<10
BTK	<10	<10
CARD11	<10	<10
CBL	<10	<10
CD79A	<10	<10
CD79B	<10	<10
CDC73	<10	<10
CDKN1A	<10	<10
CEBPA	<10	<10
CHEK1	<10	<10
CUL3	<10	<10
DAXX	<10	<10
DDR1	<10	<10
DDR2	<10	<10
DOT1L	<10	<10
ERCC4	<10	<10
ERG	<10	<10
FAM123B	<10	<10
FAM46C	<10	<10
FANCL	<10	<10
FLT1	<10	<10
FOXL2	<10	<10
GABRA6	<10	<10
GATA3	<10	<10
GNA11	<10	<10
GNA13	<10	<10
GNAQ	<10	<10
GRM3	<10	<10
GSK3B	<10	<10
H3F3A	<10	<10
HNF1A	<10	<10
HSD3B1	<10	<10
IDH1	<10	<10
IDH2	<10	<10
IRF4	<10	<10
JAK1	<10	<10
JAK3	<10	<10
KLHL6	<10	<10
LTK	<10	<10
MED12	<10	<10
MEF2B	<10	<10
MERTK	<10	<10
MKNK1	<10	<10
MLL	<10	<10
MPL	<10	<10
MST1R	<10	<10
MYD88	<10	<10
NFE2L2	<10	<10
NTRK2	<10	<10
NTRK3	<10	<10
PARP2	<10	<10
PARP3	<10	<10
PDK1	<10	<10
PIK3C2G	<10	<10
POLD1	<10	<10
POLE	<10	<10
PPARG	<10	<10
PPP2R1A	<10	<10
PTPN11	<10	<10
RAC1	<10	<10
RAD52	<10	<10
RAD54L	<10	<10
RARA	<10	<10
SDHC	<10	<10
SF3B1	<10	<10
SMO	<10	<10
SNCAIP	<10	<10
SOCS1	<10	<10
SPOP	<10	<10
STAT3	<10	<10
SYK	<10	<10
TEK	<10	<10
TERT	<10	<10
TGFBR2	<10	<10
TIPARP	<10	<10
TYRO3	<10	<10
U2AF1	<10	<10
VHL	<10	<10
XPO1	<10	<10
XRCC2	<10	<10
