# Supplementary material for: Association between ancestry and tumor somatic mutations in a large national cohort of women with breast cancer
Source: NPJ Breast Cancer. 2025 Oct 29;11:117. doi: 10.1038/s41523-025-00815-x (PMC12572180; doi:10.1038/s41523-025-00815-x)
Supplement: Supplementary file 9 — Supplementary Data 2d [file 41523_2025_815_MOESM9_ESM.xlsx]

## Sheet: cn_EUR
Supplementary Data 2d: Tumor somatic copy number alterations associated with European ancestry
alteration	n	n_in_EUR	EUR_coef	EUR_pvalue	EUR_fdr_bh	EUR_odds_ratio	HR_prob_coef	HR_prob_pvalue	HER2_status_coef	HER2_status_pvalue	patient_age_coef	patient_age_pvalue	metastasis_coef	metastasis_pvalue	tmb_coef	tmb_pvalue	F1CDx_coef	F1CDx_pvalue
FGFR1	5437	3716	-0.397366	6.70195e-16	1.07901e-13	0.672088	1.95539	2.89271e-113	-0.151593	0.0201235	-0.00766952	8.27339e-09	0.220267	3.583e-10	-0.0091139	0.00332285	0.0457357	0.188778
MYC	7970	5179	-0.334255	4.12887e-15	3.32374e-13	0.715871	-1.74105	8.66679e-180	0.317309	1.98558e-11	-0.00974914	4.6555e-17	-0.00293403	0.922152	-0.00463184	0.0430229	-0.102578	0.00065841
ZNF703	5874	4060	-0.348145	4.68932e-13	2.5166e-11	0.705996	2.29401	7.17228e-156	-0.0707243	0.253387	-0.0107422	9.02892e-17	0.269774	2.9491e-15	-0.0131861	3.43445e-05	0.0579305	0.0858712
MCL1	2156	1365	-0.359698	6.38048e-07	2.56814e-05	0.697887	-1.66135	2.84736e-58	0.375864	1.05353e-06	-0.0054518	0.00687683	-0.182866	0.000438175	-0.00100517	0.756211	-0.196688	0.000154123
KRAS	885	548	-0.520347	1.10571e-06	3.56039e-05	0.594314	-2.43497	3.7064e-56	-0.174046	0.216256	-0.00324	0.292283	-0.170863	0.0320874	-0.0136566	0.085081	-0.153088	0.0546065
ZNF217	2652	1799	-0.325956	1.55263e-06	4.16623e-05	0.721837	1.87647	2.2255e-54	0.704504	1.32114e-24	-0.0136902	1.19952e-13	0.102698	0.033539	0.00655228	0.00160744	0.0153956	0.748371
GNAS	2320	1579	-0.304215	2.37278e-05	0.000545739	0.737702	1.4202	5.79525e-31	0.744661	1.40582e-25	-0.0106781	4.63927e-08	0.110777	0.0304938	0.00561977	0.00665068	0.0784621	0.126248
CTNNA1	285	158	-0.753941	7.50266e-05	0.00150991	0.470509	-3.50313	6.21921e-34	-1.46913	0.00122016	-0.0232037	5.62259e-05	0.0585189	0.692596	-0.0106334	0.454609	0.118034	0.433787
LYN	1898	1234	-0.285486	0.000261337	0.00467503	0.751649	-1.15487	2.7796e-25	0.135473	0.131507	0.00202519	0.345219	-0.0257153	0.642929	-0.0176332	0.00204125	-0.130487	0.0188061
ARFRP1	1428	970	-0.323857	0.000337619	0.00543567	0.723354	1.57326	1.77891e-23	0.914313	1.37619e-27	-0.0128709	1.96098e-07	0.274211	2.99865e-05	0.00686181	0.00186242	-0.193953	0.00198191
CCND3	705	434	-0.432644	0.00047588	0.00696515	0.648792	-3.27187	5.5636e-76	-0.478018	0.00869183	-0.00467394	0.18698	-0.0201494	0.826298	-0.011645	0.172298	0.0158036	0.865309
CCNE1	1618	1022	-0.296993	0.00118918	0.0159548	0.743049	-7.71874	0	0.684108	2.03892e-13	-0.00156024	0.544898	0.0272373	0.683518	-0.0384698	3.41041e-07	-0.0637757	0.342516
VEGFA	714	438	-0.388307	0.00168119	0.0206084	0.678204	-3.1001	6.60501e-70	-0.463242	0.00987255	-0.00644839	0.0665645	-0.0054457	0.952311	-0.00708937	0.347903	0.0192425	0.834995
CCND2	752	460	-0.360321	0.00182381	0.0206084	0.697453	-3.27523	3.54473e-85	-0.762511	5.73509e-05	-0.0188094	1.40011e-08	-0.233592	0.00674622	-0.0123183	0.148593	-0.0699917	0.414248
FGF6	717	439	-0.365842	0.00192003	0.0206084	0.693612	-3.27873	4.63514e-82	-0.871686	1.71796e-05	-0.0191934	1.4636e-08	-0.223395	0.0111459	-0.0111828	0.189616	-0.0952519	0.275514
CREBBP	161	91	-0.731429	0.00211497	0.0212819	0.481221	-4.1424	1.16516e-29	-23.1616	0.998953	-0.00300366	0.670804	-0.318519	0.0907758	-0.0461675	0.0719908	-0.0946377	0.609439
AURKA	1835	1259	-0.243535	0.00280025	0.0259582	0.783852	1.52427	8.4694e-28	0.780871	2.53411e-23	-0.010925	6.36551e-07	0.18372	0.00149668	0.00724517	0.000810857	0.00203049	0.971544
AKT2	662	427	-0.379541	0.00290216	0.0259582	0.684175	-4.33252	3.40813e-116	0.428025	0.00129434	0.00229729	0.527124	0.0321416	0.731882	-0.0218452	0.0271295	-0.0746213	0.42985
KDM5A	1182	736	-0.282593	0.00311653	0.0264085	0.753826	-2.87417	2.99045e-100	-0.651299	8.81702e-06	-0.0156686	5.72959e-09	-0.231014	0.000934626	-0.00438017	0.415948	-0.112393	0.106163
NOTCH3	455	279	-0.434373	0.00378864	0.0304986	0.647671	-1.74906	6.09624e-16	0.498963	0.00117897	-0.00413475	0.332264	-0.0583998	0.596017	-0.000475858	0.9401	0.0320649	0.774984
KDR	336	202	-0.498435	0.00447863	0.0333292	0.607481	-2.98459	3.46319e-32	0.698904	3.43452e-05	0.00551056	0.275498	-0.00372943	0.977107	0.000985613	0.836673	-0.100404	0.443806
KIT	376	236	-0.477653	0.0045543	0.0333292	0.620237	-2.755	1.92921e-30	0.505611	0.00325264	0.00498045	0.302668	0.0248863	0.84151	-0.00129749	0.846909	-0.0842445	0.502243
FGF23	720	444	-0.328179	0.0055	0.0385	0.720234	-3.25995	2.10566e-81	-0.837578	2.61994e-05	-0.0208952	6.72162e-10	-0.214907	0.0144174	-0.0113874	0.184213	-0.0831662	0.340348
MDM2	1773	1248	-0.229403	0.0060877	0.0398634	0.795008	3.68441	2.04425e-90	0.329307	0.000643353	-0.0131094	3.17631e-09	0.0317528	0.584864	0.00589168	0.0141385	-0.023334	0.684507
EMSY	2796	2114	0.197257	0.00618997	0.0398634	1.21806	3.01395	6.61876e-112	0.0322352	0.705657	-0.00763158	1.57331e-05	0.160822	0.00060133	-0.0106583	0.0125155	0.090663	0.0508123
AR	247	157	-0.561262	0.00669184	0.0414379	0.570489	-1.7851	3.34816e-09	1.14433	1.79045e-10	0.010951	0.0666636	0.209812	0.177607	0.00357945	0.380011	0.485624	0.00422269
CD274	633	388	-0.348565	0.00751528	0.0448133	0.7057	-3.58377	6.62941e-84	-0.518388	0.0066265	-0.00384853	0.29566	0.0333616	0.72557	0.00362526	0.146218	-0.205694	0.0302884
RB1	978	656	-0.2797	0.00960191	0.055211	0.756011	1.44119	6.14754e-15	-1.16444	1.73886e-07	-0.0152382	1.84054e-07	-0.263916	0.000470807	0.00520361	0.045239	-0.0735106	0.333981
PDCD1LG2	617	379	-0.331557	0.0120853	0.0670943	0.717805	-3.63574	7.81213e-84	-0.529051	0.00641462	-0.0057057	0.125539	0.02346	0.807377	0.00359236	0.152369	-0.181982	0.0586166
ARAF	167	99	-0.57897	0.0139574	0.0749045	0.560476	-2.72046	2.0006e-15	0.0980378	0.730309	-0.00567386	0.407828	-0.0193166	0.913512	0.000182573	0.982499	0.315148	0.0951748
AXL	98	62	-0.742492	0.0185589	0.0963866	0.475927	-3.7222	1.52293e-15	0.269706	0.452509	0.00972779	0.301071	0.379765	0.120498	-0.0583491	0.0870439	-0.0505749	0.8366
TERC	748	530	0.304758	0.0207146	0.101447	1.3563	-2.43429	9.12463e-49	0.650508	9.03277e-09	-0.00696906	0.0350074	-0.0181232	0.832008	0.00142918	0.669739	-0.110113	0.198307
JAK2	629	388	-0.304498	0.0207935	0.101447	0.737493	-3.66541	1.58806e-86	-0.375665	0.0374413	-0.0038391	0.299302	0.0632025	0.507881	0.00246919	0.371838	-0.217516	0.0224086
BRCA2	163	131	0.793823	0.0216004	0.102284	2.21184	0.210527	0.613041	-2.33921	0.0199608	-0.000875579	0.904944	0.0172946	0.928265	0.00555494	0.141559	0.318167	0.117983
PRKCI	624	438	0.326811	0.0223903	0.102995	1.38654	-2.75435	1.16937e-53	0.505598	7.23361e-05	-0.0067635	0.058924	0.048273	0.602198	0.00102602	0.777131	-0.15716	0.0887742
PDGFRA	308	191	-0.416025	0.0254986	0.114035	0.659664	-2.90683	4.07567e-28	0.421636	0.0290423	0.00116332	0.827014	0.0794062	0.562982	-0.0101192	0.413638	-0.149822	0.274544
BCL2L2	399	255	-0.356909	0.0262804	0.114355	0.699836	-1.25704	6.60945e-08	0.170328	0.353823	-0.0114571	0.0111933	-0.191662	0.10084	-0.000254968	0.971241	-0.0108513	0.926801
CUL4A	466	301	-0.323762	0.0284493	0.118932	0.723422	-2.83038	4.02178e-43	-0.622625	0.00596031	-0.00763526	0.0669384	0.0924638	0.390767	-0.00442549	0.574805	-0.167888	0.117371
PIK3CA	943	669	0.261086	0.0288097	0.118932	1.29834	-1.90552	1.18275e-36	0.466193	1.99581e-05	-0.00750998	0.0122895	0.123456	0.113528	0.00536246	0.0114618	-0.126729	0.101566
MYCN	227	146	-0.459512	0.0329297	0.132542	0.631592	-1.9446	6.63612e-10	1.36048	3.16945e-15	-0.00383033	0.536108	0.110538	0.487744	0.00438734	0.229271	-0.272132	0.0834501
BCOR	10	<10	-1.93979	0.0474076	0.186161	0.143734	-4.03554	0.00857353	-20.2038	0.999067	0.0114071	0.702548	-0.131554	0.866037	-0.0244797	0.781744	0.363301	0.666992
BCL2L1	523	352	-0.278995	0.0523275	0.196019	0.756544	-0.777497	0.000172435	0.60739	1.48694e-05	0.00763959	0.0518722	-0.189743	0.0603273	0.00412682	0.159844	-0.0903105	0.377729
ATM	27	15	-1.06749	0.0523528	0.196019	0.34387	5.33487	0.00144668	0.699594	0.263627	0.0132115	0.419597	-0.777419	0.0633022	0.009729	0.24728	-0.66123	0.110231
RET	248	156	-0.372867	0.0574605	0.210253	0.688757	-2.63613	2.66796e-21	0.785342	1.34288e-05	-0.00038984	0.944255	0.145757	0.31217	-0.0139162	0.32162	-0.0250005	0.863064
NTRK1	694	444	-0.233994	0.064587	0.231078	0.791366	-2.86135	9.14932e-60	-0.097726	0.529149	-0.00727149	0.0384869	-0.0675847	0.457118	-0.000128943	0.976122	-0.0779616	0.394025
BRAF	214	157	0.472507	0.0698286	0.2444	1.60401	-2.57342	3.76202e-17	0.345351	0.135703	-0.00507904	0.416544	0.358275	0.0296731	0.00305409	0.429667	-0.259743	0.103031
MEN1	21	12	-1.14919	0.0714321	0.244693	0.316894	3.31839	0.041328	-0.148126	0.886797	-0.0364233	0.0645799	1.11746	0.0836563	0.00477853	0.755514	1.4717	0.0513965
SMARCA4	48	38	1.17752	0.117354	0.393624	3.24633	-3.04528	2.74053e-05	0.137241	0.823088	0.00674585	0.65202	0.116829	0.763847	0.00126362	0.914915	0.109497	0.783969
BRCA1	130	82	-0.424009	0.125056	0.403971	0.654418	-2.80548	4.14337e-12	-0.423735	0.28192	-0.0410946	7.18038e-07	0.103017	0.6205	-0.00400762	0.817912	-0.16426	0.423525
NFKBIA	625	436	-0.207598	0.125457	0.403971	0.812534	1.01964	4.3745e-06	0.745429	5.05533e-09	-0.0130278	0.000362546	0.362105	0.000231394	0.00394367	0.245002	-0.0413042	0.66038
MAP2K2	81	52	-0.522799	0.134123	0.418724	0.592859	1.53523	0.0152908	-0.288109	0.578877	-0.0105453	0.28289	-0.22413	0.377513	0.00399781	0.674399	0.07609	0.771008
TNFRSF14	14	13	2.92074	0.135863	0.418724	18.5551	-1.40399	0.1923	0.611294	0.429492	0.0169275	0.443629	0.918436	0.163572	0.0046904	0.626578	0.342152	0.567676
APC	10	<10	-1.34427	0.137841	0.418724	0.260729	-2.21347	0.112137	0.197654	0.854004	-0.0261049	0.365862	1.11409	0.179557	0.00326732	0.859962	0.0518482	0.943809
MTOR	21	19	1.63842	0.143216	0.419701	5.14704	-2.33431	0.0207925	0.292825	0.701458	-0.0414977	0.0447837	0.565026	0.311749	0.0063474	0.282979	0.344867	0.531719
CHEK2	41	34	0.952221	0.143376	0.419701	2.59146	0.546214	0.49464	-1.13587	0.264538	-0.0318257	0.0197213	0.70089	0.0763021	0.0055567	0.362758	0.436023	0.248205
CYP17A1	29	22	1.24984	0.147272	0.423408	3.48979	-1.96239	0.0159377	-0.107256	0.885383	-0.0104376	0.532911	0.83003	0.0859054	-5.19026e-05	0.997857	0.156605	0.723399
BCL2	178	116	-0.335533	0.156122	0.440975	0.714957	-0.666414	0.0578705	0.119467	0.663878	-0.0197702	0.00305476	0.0117363	0.945652	-0.004183	0.775618	-0.0571346	0.739305
TBX3	33	29	1.24437	0.174309	0.483859	3.47074	-0.610716	0.478145	-21.3754	0.999066	0.0251499	0.137675	0.273609	0.536872	0.00668777	0.161767	-0.322668	0.443161
TSC1	40	25	-0.667053	0.179648	0.490226	0.513219	-0.0520304	0.947962	-21.6884	0.999056	0.0065687	0.64829	0.686376	0.0890863	-0.0726062	0.202817	-0.260956	0.474831
FANCA	75	57	0.592111	0.182855	0.490661	1.8078	0.305108	0.608108	0.00411718	0.993028	-0.0235602	0.0212871	0.200144	0.461399	-0.0520944	0.176391	0.642274	0.0324226
KEL	175	124	0.355122	0.186626	0.49257	1.42635	-2.70377	5.41221e-17	-0.0189685	0.946595	-0.0041973	0.525728	0.307681	0.0770054	0.00334934	0.3746	-0.0565245	0.742423
WT1	15	14	2.03914	0.194244	0.504408	7.68399	0.395093	0.779128	0.148775	0.888224	-0.014661	0.540613	-0.213713	0.731205	-0.0327631	0.675571	0.489717	0.474323
FBXW7	54	29	-0.579675	0.197711	0.505262	0.56008	-2.99577	1.29e-05	-1.30885	0.19744	-0.0294239	0.0288433	-0.861703	0.0243527	-0.00250847	0.92877	-0.088436	0.797616
EGFR	785	538	-0.148518	0.215524	0.537074	0.861985	-2.6611	2.00582e-61	0.0395571	0.775154	0.0109438	0.000763957	-0.100227	0.231957	-0.0111621	0.137101	-0.0610289	0.473153
SPEN	11	<10	-1.13892	0.216831	0.537074	0.320165	-1.02832	0.480248	0.326134	0.761484	0.00918338	0.745177	-0.183531	0.800017	0.00488997	0.738819	-0.550914	0.44168
CBFB	52	41	0.782325	0.227209	0.554252	2.18655	0.314324	0.686957	-21.7356	0.999059	0.0155953	0.253164	0.0425112	0.903841	-0.0445818	0.325178	-0.199571	0.565803
FLT3	210	142	-0.275034	0.239124	0.574452	0.759546	-0.406623	0.236492	0.498545	0.0356814	0.00231322	0.716952	0.255124	0.130669	0.00256148	0.675506	0.241639	0.162635
SRC	433	289	-0.191753	0.242626	0.574452	0.825511	1.28249	2.91271e-06	1.07573	9.62392e-15	-0.0110194	0.0125233	0.45297	0.000162789	0.00385669	0.365312	-0.30911	0.00513204
MITF	76	58	0.505632	0.247976	0.578611	1.65803	-2.6428	6.22719e-07	0.62402	0.0884868	0.00153208	0.883742	-0.495018	0.0750009	-0.0267561	0.404122	-0.00913849	0.973711
DNMT3A	36	29	0.809145	0.252599	0.579511	2.24599	0.753238	0.411927	-0.826973	0.418736	-0.00992395	0.506565	0.276625	0.490626	-0.0844962	0.192859	0.236132	0.561358
AKT1	314	225	0.241161	0.255561	0.579511	1.27273	-2.02137	2.62525e-14	0.450224	0.0214848	-0.000184155	0.972352	0.0559579	0.685384	0.00338475	0.345968	0.132225	0.351831
IRS2	552	366	-0.154833	0.263228	0.585511	0.856558	-2.22202	1.01467e-32	-0.743448	0.000734536	-0.00677825	0.0720147	0.116381	0.235627	-0.00340464	0.618168	0.113606	0.257077
KEAP1	12	11	1.44835	0.26548	0.585511	4.25608	-1.78197	0.130484	-20.8072	0.99908	-0.0215114	0.374452	0.384352	0.54929	0.00492284	0.61943	-0.62901	0.304182
RAF1	336	227	-0.202383	0.270155	0.58777	0.816782	-1.44703	7.77283e-09	0.0552766	0.794748	0.00249552	0.61582	0.205604	0.114531	0.00452166	0.113111	0.0310423	0.812523
FAS	417	277	0.179887	0.276054	0.592596	1.19708	-2.54689	1.54258e-32	-1.73244	6.10609e-06	-0.0380577	6.90263e-18	0.270199	0.0171036	0.000781702	0.87564	-0.00881351	0.93743
SMAD2	20	16	0.97418	0.300292	0.636146	2.64899	-1.3411	0.160171	0.663463	0.298828	0.012842	0.505534	0.407702	0.423915	-0.000414914	0.985895	-0.995566	0.0422443
BAP1	95	62	-0.313935	0.305233	0.638214	0.730567	-3.04361	6.38432e-13	-1.09137	0.0639153	-0.00276969	0.747357	0.112699	0.61394	-0.037366	0.184567	-0.0271956	0.90406
HRAS	38	27	-0.517342	0.330516	0.673647	0.596103	1.62302	0.096756	-0.0754831	0.918584	0.0193524	0.194776	-0.0539045	0.887963	-0.0198487	0.622899	-0.122361	0.75024
RAD51B	110	74	-0.293679	0.334268	0.673647	0.745516	-1.93014	3.15449e-06	-0.815786	0.111732	0.00125169	0.88168	0.159262	0.466917	0.00339848	0.503584	-0.113789	0.601889
FGFR4	227	165	0.231114	0.338908	0.673647	1.26	-2.42205	7.89792e-16	1.28032	8.38938e-14	0.00436635	0.474999	0.756826	8.08526e-06	-0.0216792	0.179446	-0.271375	0.0774163
SUFU	12	<10	-0.850181	0.339199	0.673647	0.427338	-1.91111	0.148336	-20.5235	0.999084	-0.0119209	0.654349	0.257723	0.708759	-0.17972	0.238567	-0.313419	0.644885
AKT3	1267	904	0.0946121	0.347821	0.673647	1.09923	-0.408515	0.00302526	-0.0545089	0.643274	0.000264971	0.917526	0.0654059	0.327236	0.00503438	0.0150665	0.137015	0.0451379
SMAD4	206	153	0.240824	0.349073	0.673647	1.2723	0.784052	0.0392018	0.0580339	0.837456	-0.0184414	0.00364051	0.666198	0.000244132	0.00284789	0.647555	0.223553	0.186051
PALB2	12	<10	-0.804244	0.351468	0.673647	0.447426	0.595331	0.684522	-20.5768	0.99911	-0.0109324	0.665763	0.0800226	0.904251	0.00825382	0.200462	-0.15876	0.80782
ERRFI1	12	<10	1.18717	0.356579	0.674422	3.27778	-2.93294	0.0159176	-0.0064544	0.995132	0.00804637	0.752164	0.255996	0.697164	-0.00157468	0.958081	-0.899881	0.168813
CRKL	158	107	-0.233767	0.360368	0.674422	0.791547	-0.171587	0.657031	1.0242	2.39879e-06	-0.0170142	0.01612	0.553584	0.00405989	-0.00945289	0.582994	-0.00455046	0.979948
MYCL1	326	218	-0.162648	0.381751	0.674422	0.84989	-1.65599	2.52852e-10	0.911934	1.19704e-08	-0.0185304	0.000312881	0.0532001	0.687483	0.000211709	0.977003	-0.0511939	0.69843
EPHB1	141	97	-0.248558	0.38426	0.674422	0.779924	-1.95104	3.51395e-07	-0.889397	0.0820161	0.0144657	0.0641967	0.220344	0.281827	-0.0125749	0.483917	0.702163	0.00324973
JUN	221	146	-0.184821	0.38433	0.674422	0.831253	-2.29905	2.3295e-14	1.32011	1.50759e-15	-0.0107164	0.0700573	-0.0947909	0.530767	-0.0422539	0.0413126	-0.487933	0.00110203
PIK3CB	260	179	0.192917	0.387323	0.674422	1.21278	-2.62616	1.27887e-21	-0.924211	0.0107372	0.0015927	0.778109	0.194974	0.187315	0.00124188	0.802167	0.174148	0.253716
GATA4	64	49	0.423397	0.38737	0.674422	1.52714	0.227676	0.727686	-0.727715	0.315739	-0.00235888	0.836777	0.902389	0.0093754	-0.00594566	0.797391	0.599259	0.0722813
MAP3K1	128	84	-0.249298	0.388266	0.674422	0.779348	-2.40901	1.47647e-09	-1.61533	0.023934	-0.00441876	0.580757	-0.319885	0.128181	-0.00432946	0.786445	0.0495459	0.816101
PTEN	2070	1434	0.0667147	0.389573	0.674422	1.06899	-2.07015	2.01545e-90	-1.80812	5.17258e-23	-0.0227383	2.6828e-28	0.174811	0.00107579	-0.00601416	0.16953	-0.0510418	0.336024
NF1	462	327	0.136565	0.402376	0.681962	1.14633	-1.68977	1.20967e-15	0.0121786	0.946019	-0.00845048	0.0444948	0.159142	0.146598	-0.00953921	0.33174	-0.0578951	0.595073
CDK8	208	142	-0.200365	0.405361	0.681962	0.818432	-0.275296	0.432828	0.65927	0.00404118	0.00814718	0.207674	0.248229	0.146123	0.0043402	0.309283	0.256221	0.145028
CIC	44	30	-0.396588	0.406636	0.681962	0.672611	-2.21431	0.001053	-1.274	0.209942	-0.00879544	0.51842	-0.189487	0.592071	-0.00856312	0.79147	-0.23645	0.498796
QKI	38	27	-0.434816	0.413073	0.685617	0.647384	-2.37942	0.00185458	-1.11943	0.272533	-0.0301364	0.054517	-0.0588516	0.881719	0.00431017	0.602566	-0.93748	0.0196926
PDGFRB	33	27	0.590108	0.435095	0.70883	1.80418	-2.07475	0.00812886	-0.805413	0.431859	0.0374739	0.0286547	0.627582	0.169931	0.000515112	0.968138	-0.324193	0.441076
CDK4	711	494	-0.101874	0.436277	0.70883	0.903143	1.11816	1.24548e-07	0.999657	1.1202e-18	-0.00269338	0.432529	-0.176591	0.0456553	0.00356194	0.335436	0.0847817	0.35098
ROS1	333	219	-0.143158	0.440961	0.70883	0.866617	-1.95864	9.4137e-15	0.921692	7.38968e-09	0.00474039	0.344921	0.0539268	0.678052	0.00299162	0.431902	0.149552	0.265072
IRF2	28	22	0.640873	0.451274	0.70883	1.89814	-2.2068	0.0150555	-21.1559	0.999065	0.0324429	0.0903396	-0.186742	0.69985	-0.0515434	0.428242	-0.418174	0.386819
PARK2	70	47	-0.308947	0.456659	0.70883	0.73422	-0.462425	0.45963	0.74873	0.0562798	-0.00967585	0.400731	0.108354	0.718422	-0.0363815	0.345336	0.300801	0.339329
C17orf39	159	109	-0.192331	0.458409	0.70883	0.825034	-1.90698	1.4901e-07	1.45424	1.01905e-13	0.00655565	0.357934	-0.0280367	0.877791	-0.020339	0.307493	-0.480336	0.00771199
MDM4	1561	1125	-0.066268	0.46173	0.70883	0.93588	1.51415	2.84733e-24	0.70541	2.52399e-16	0.00173102	0.457169	0.0130913	0.828819	0.00491802	0.0295561	0.047009	0.442107
CASP8	27	18	-0.432827	0.46651	0.70883	0.648673	-1.5579	0.0705904	-0.781257	0.446191	-0.00971051	0.565836	-0.438575	0.325865	-0.0764762	0.306976	-0.483693	0.262924
ARID1A	27	21	0.559577	0.466683	0.70883	1.74993	-0.0312049	0.973662	-21.367	0.999073	0.00655622	0.705928	0.00954862	0.982966	-0.00915925	0.815121	-0.780762	0.0725371
ALK	51	33	-0.348675	0.477189	0.716417	0.705622	-3.35975	7.4811e-07	-0.541432	0.459063	0.00480071	0.729369	0.15519	0.664243	-0.00413057	0.859087	-0.311788	0.378522
PAX5	29	22	-0.429759	0.480578	0.716417	0.650666	-0.10723	0.909521	0.153966	0.836753	0.0134424	0.428111	-0.330852	0.449975	-0.0189675	0.6853	0.635314	0.216559
MLL2	13	<10	0.69019	0.511629	0.729345	1.9941	-3.76533	0.000659723	-0.146002	0.889232	0.039087	0.0994984	0.231424	0.698349	-0.0209979	0.707868	-0.600837	0.306285
EPHA3	425	300	0.114959	0.511788	0.729345	1.12183	-1.24247	7.6162e-08	0.400422	0.0210201	0.00211144	0.636155	-0.116373	0.315971	0.00228025	0.605121	0.704387	1.91446e-07
ERBB4	181	132	0.178163	0.512386	0.729345	1.19502	-0.0326063	0.931292	0.841212	0.000287901	0.00575625	0.393245	-0.0958829	0.583331	0.00586955	0.0967258	0.853974	6.30229e-05
CTNNB1	31	19	0.443292	0.51583	0.729345	1.55783	-3.65406	9.82385e-06	-21.4526	0.999045	-0.00775188	0.640479	-0.0439059	0.919595	0.00258356	0.7954	0.324249	0.483192
NRAS	167	117	-0.171352	0.516179	0.729345	0.842525	0.0232386	0.952576	0.444422	0.0997611	0.00774926	0.269799	-0.201372	0.264406	0.00458299	0.344048	0.00881394	0.962047
FGFR2	670	451	-0.0846313	0.517241	0.729345	0.918851	-1.68596	2.19985e-21	-0.372795	0.0350492	-0.00848057	0.0157602	-0.121489	0.182199	-0.00800551	0.325748	0.0107371	0.907351
CDKN1B	59	45	0.334953	0.520961	0.729345	1.39787	0.24738	0.72554	-1.30311	0.199109	-0.00509297	0.681501	0.80753	0.0283076	0.00520068	0.379997	0.262768	0.433762
PARP1	854	599	-0.0746548	0.531932	0.738286	0.928064	0.0371733	0.828396	0.502497	1.08565e-05	0.00354372	0.257821	0.220649	0.00694291	0.00587773	0.00686438	-0.888766	1.97614e-29
REL	210	134	-0.140254	0.548306	0.754507	0.869137	-3.00121	7.14872e-21	0.06615	0.803595	-4.18451e-05	0.994786	-0.302299	0.069697	-0.00514324	0.688743	-0.383666	0.0192621
PMS2	13	<10	0.681729	0.555198	0.757516	1.97729	-0.94327	0.462565	-20.5683	0.99911	0.0100074	0.68859	-0.385729	0.556831	0.00975595	0.00953015	-0.155628	0.812094
IKBKE	1157	843	0.0626764	0.561625	0.759845	1.06468	1.36078	2.77302e-15	0.582474	2.22525e-08	0.00378655	0.163891	0.20746	0.0040142	0.00513324	0.0288793	0.157224	0.0298624
FGFR3	103	75	0.19999	0.575827	0.772567	1.22139	-0.575759	0.219041	0.156256	0.677254	0.00337844	0.702423	0.400715	0.0942493	0.00469816	0.323744	0.410944	0.0975821
HGF	608	432	0.0784447	0.590931	0.78628	1.0816	-1.35481	1.46246e-12	0.0719452	0.661301	0.0079399	0.0337558	-0.143704	0.137925	0.000793429	0.863236	0.586059	1.07333e-07
EP300	13	11	0.672434	0.614284	0.810653	1.959	0.108185	0.946636	-20.2727	0.999103	0.00515241	0.858452	0.224415	0.765521	-0.119498	0.39339	-1.13475	0.126162
PIK3C2B	1802	1300	-0.0417233	0.619474	0.810856	0.959135	1.40696	6.14135e-25	0.681477	2.96051e-17	0.00287534	0.1837	-0.161044	0.00380694	0.00540752	0.0101237	0.00447286	0.937126
RPTOR	481	327	0.0754636	0.637768	0.82807	1.07838	-0.399448	0.0768252	0.892155	2.93449e-11	-0.015964	0.000138053	-0.141685	0.187061	-0.00183864	0.823389	-0.273617	0.00995003
SOX2	457	319	0.0719665	0.658971	0.844797	1.07462	-3.17901	2.8397e-52	0.0818808	0.638457	-0.00251291	0.556158	0.444241	8.55416e-05	0.00338912	0.199324	-0.0490881	0.658016
CDK6	501	338	-0.0680222	0.661146	0.844797	0.93424	-2.82624	1.28435e-43	0.317791	0.0450878	0.00624641	0.132122	0.185976	0.0846821	0.00199406	0.544895	0.115898	0.294381
NOTCH1	43	31	0.223551	0.672246	0.845678	1.25051	-3.35943	1.07406e-06	-1.27977	0.208099	-0.0199024	0.149596	-0.157312	0.661079	-0.023504	0.570542	-0.217082	0.538964
MLH1	25	18	0.314811	0.67234	0.845678	1.37	-0.782436	0.40119	0.225547	0.764056	0.00643474	0.715156	-0.415854	0.372849	0.0116249	8.46382e-06	0.331448	0.5048
TP53	367	263	-0.076718	0.680243	0.848985	0.926151	3.66307	1.12802e-19	0.167911	0.446738	-0.00313375	0.509939	-0.0153848	0.901625	0.00864295	0.00176804	-0.145983	0.230652
RICTOR	576	403	0.0590735	0.690411	0.855047	1.06085	-2.25474	2.05798e-31	0.698223	8.99104e-08	-0.00214401	0.580319	0.200534	0.0474525	0.00257029	0.410778	0.0354501	0.727484
CDKN2B	2033	1455	0.0295889	0.713367	0.876734	1.03003	-0.60314	5.42903e-08	-0.23538	0.0204662	0.000326151	0.87556	0.0430537	0.426496	-0.0142007	0.00662472	-0.028343	0.602327
AURKB	40	31	0.216568	0.722846	0.877081	1.24181	0.82509	0.370897	1.4035	0.00172583	-0.00975493	0.520838	-0.578463	0.144528	-0.0265489	0.586599	0.402665	0.344473
FGF3	6634	4842	-0.0172366	0.724545	0.877081	0.982911	4.09941	0	0.325206	7.16851e-09	-0.015045	3.3887e-33	0.220868	2.161e-11	-0.00649142	0.0200239	0.0305974	0.345812
PIK3R1	72	54	0.13426	0.732799	0.880453	1.14369	-3.31907	6.58171e-11	-1.86078	0.0652736	-0.0102741	0.318064	0.0405766	0.879431	-0.0314798	0.330134	-0.0656111	0.806855
IGF1R	951	669	0.0358904	0.74943	0.893765	1.03654	0.50404	0.00280735	-0.30727	0.0369097	-0.0272458	2.02475e-20	0.207503	0.00727279	0.00392823	0.151806	-0.0086857	0.908729
INPP4B	13	<10	-0.283511	0.755202	0.894025	0.753134	-3.37877	0.00492032	-20.7049	0.999074	0.00373712	0.882872	0.861147	0.221418	-0.0348387	0.641606	-0.12103	0.852986
STK11	245	161	-0.0658729	0.762842	0.896479	0.93625	-2.93681	1.08362e-23	-1.59159	0.00168028	-0.0175204	0.00314384	0.0449889	0.76994	0.00185	0.709537	0.0611002	0.695797
BARD1	16	12	0.273588	0.773057	0.90027	1.31467	-1.99314	0.0898908	-20.6251	0.999086	0.0119847	0.608716	-0.77908	0.225326	-0.00719118	0.888619	0.966032	0.220809
KDM6A	85	56	-0.101741	0.777252	0.90027	0.903264	-2.92317	3.39537e-09	-1.20543	0.0938381	-0.0109967	0.263691	-0.457978	0.0818871	-0.028536	0.36981	-0.119676	0.640659
EPHB4	272	183	-0.053674	0.792546	0.906008	0.947741	-2.73689	2.19592e-24	0.292338	0.159907	0.00665738	0.222278	0.000310165	0.998235	0.00101777	0.836081	-0.333644	0.0166203
STAG2	11	<10	-0.282421	0.79346	0.906008	0.753956	-2.79021	0.0535933	-20.1372	0.999096	0.0250583	0.399366	-0.406617	0.60353	-0.0217335	0.785452	1.20371	0.26881
FGF4	6541	4793	0.0104776	0.831988	0.937595	1.01053	4.14229	0	0.313531	3.27655e-08	-0.015287	8.16728e-34	0.222037	2.30242e-11	-0.00618262	0.0270264	0.0409269	0.210414
FGF10	359	254	-0.0358858	0.847654	0.937595	0.96475	-1.98559	2.45826e-16	0.540008	0.00191741	0.00934172	0.057969	0.409076	0.00174875	0.00340996	0.275873	-0.0415381	0.744923
CDKN2A	2261	1604	-0.0146227	0.847784	0.937595	0.985484	-0.570657	7.24055e-08	-0.251765	0.00971762	0.000280776	0.887526	0.0516387	0.317245	-0.0124601	0.0101368	-0.0155551	0.764468
TSC2	31	20	-0.105407	0.850128	0.937595	0.899958	-2.22602	0.00474181	-21.6301	0.999028	-0.0461887	0.00397531	-0.550177	0.194363	-0.0821626	0.270744	-0.199504	0.615307
FGF14	224	151	-0.0418597	0.850242	0.937595	0.959004	-2.17379	1.01335e-13	-0.229436	0.412617	-0.00757557	0.199788	0.254532	0.101816	-3.51362e-05	0.996193	0.35867	0.0284558
ACVR1B	30	22	-0.103342	0.867566	0.950191	0.901819	-1.39405	0.0908091	-0.755905	0.46069	0.0209483	0.20113	-0.0469047	0.911315	-0.0590451	0.329523	0.0814922	0.852877
CCND1	7327	5369	0.00730715	0.87805	0.955146	1.00733	4.39282	0	0.364493	2.34888e-11	-0.014926	1.19397e-34	0.171383	7.44765e-08	-0.00403895	0.11826	0.0578901	0.0665472
ERBB3	166	118	-0.0391122	0.886276	0.955146	0.961643	1.49799	0.00090062	1.2974	1.78101e-09	0.013134	0.0615138	-0.425477	0.017281	0.00502507	0.388578	0.215731	0.259234
PBRM1	41	26	0.0702	0.891248	0.955146	1.07272	-2.0102	0.00282304	-1.31086	0.197136	-0.0315262	0.0216267	0.27795	0.436808	0.0044797	0.507082	0.0678859	0.8488
FGF19	6849	5018	0.00636714	0.89582	0.955146	1.00639	4.25221	0	0.346708	4.67792e-10	-0.0153339	5.27345e-35	0.218705	2.17436e-11	-0.00489743	0.0686174	0.0430472	0.181055
MAP2K1	92	59	-0.0432221	0.905747	0.95727	0.957699	1.01215	0.08149	-0.396397	0.443881	-0.0102631	0.278141	0.377424	0.143661	0.00370553	0.645699	0.0982918	0.693712
ESR1	771	579	-0.0150036	0.909704	0.95727	0.985108	-0.0627481	0.736175	0.291499	0.0376635	0.0267839	5.35829e-15	0.183765	0.037669	-0.00566699	0.396869	0.178472	0.050452
MET	190	131	-0.0235027	0.924215	0.961068	0.976771	-2.89224	2.85622e-19	0.0286663	0.916872	-0.0085918	0.193469	0.485017	0.0058643	0.00245279	0.581099	0.0526962	0.760836
CDH1	142	96	0.0262018	0.933609	0.961068	1.02655	0.134305	0.763916	-0.813014	0.112476	0.00348615	0.66479	0.206962	0.328092	0.00094714	0.927636	-0.349326	0.0844423
SOX9	18	14	-0.063465	0.934473	0.961068	0.938507	-1.30778	0.218874	1.32455	0.0251396	0.00019649	0.992344	0.152858	0.775784	0.00576689	0.492459	0.55002	0.350354
MAP2K4	1024	741	-0.00860932	0.937725	0.961068	0.991428	0.498293	0.00276674	0.300124	0.00966524	-0.015392	8.9221e-08	0.388227	5.61227e-07	-0.000179113	0.969843	0.0909826	0.226774
NF2	37	26	0.0382281	0.94316	0.961068	1.03897	-1.92402	0.00557036	-1.17299	0.248939	-0.00117104	0.93321	-0.169838	0.639469	0.00306349	0.746486	-0.12027	0.741489
GATA6	162	112	-0.0152331	0.953953	0.965952	0.984882	-2.46436	6.15376e-13	-0.49528	0.176571	0.000849281	0.903456	0.102264	0.572836	-0.00520363	0.701123	-0.185377	0.303627
FGF12	503	345	-0.000195591	0.998995	1	0.999804	-1.7518	5.58785e-18	-0.0965955	0.599683	-0.000638243	0.875205	0.259053	0.0156053	0.00360007	0.194378	0.198674	0.0699478
ERBB2	3428	2362	7.86902e-14	1	1	1	2.3179e-13	1	61.1321	0.999082	1.17443e-14	1	1.88609e-14	1	-1.23679e-13	1	1.13802e-13	1
BRIP1	<10	<10
CDKN2C	<10	<10
KDM5C	<10	<10
PRKAR1A	<10	<10
ATRX	<10	<10
CDK12	<10	<10
MRE11A	<10	<10
MSH2	<10	<10
NOTCH2	<10	<10
RAD51C	<10	<10
RAD51D	<10	<10
FANCC	<10	<10
PRDM1	<10	<10
RAD51	<10	<10
TET2	<10	<10
TNFAIP3	<10	<10
IKZF1	<10	<10
ATR	<10	<10
EZH2	<10	<10
MAP3K13	<10	<10
NBN	<10	<10
RNF43	<10	<10
CSF1R	<10	<10
MSH6	<10	<10
PTCH1	<10	<10
BCORL1	<10	<10
BRD4	<10	<10
BTG1	<10	<10
DIS3	<10	<10
FANCG	<10	<10
FH	<10	<10
FLCN	<10	<10
FUBP1	<10	<10
MUTYH	<10	<10
RBM10	<10	<10
ASXL1	<10	<10
CTCF	<10	<10
NPM1	<10	<10
SDHA	<10	<10
SDHB	<10	<10
SDHD	<10	<10
SETD2	<10	<10
SMARCB1	<10	<10
ABL1	<10	<10
ALOX12B	<10	<10
AXIN1	<10	<10
BCL6	<10	<10
BTK	<10	<10
CARD11	<10	<10
CBL	<10	<10
CD79A	<10	<10
CD79B	<10	<10
CDC73	<10	<10
CDKN1A	<10	<10
CEBPA	<10	<10
CHEK1	<10	<10
CUL3	<10	<10
DAXX	<10	<10
DDR1	<10	<10
DDR2	<10	<10
DOT1L	<10	<10
ERCC4	<10	<10
ERG	<10	<10
FAM123B	<10	<10
FAM46C	<10	<10
FANCL	<10	<10
FLT1	<10	<10
FOXL2	<10	<10
GABRA6	<10	<10
GATA3	<10	<10
GNA11	<10	<10
GNA13	<10	<10
GNAQ	<10	<10
GRM3	<10	<10
GSK3B	<10	<10
H3F3A	<10	<10
HNF1A	<10	<10
HSD3B1	<10	<10
IDH1	<10	<10
IDH2	<10	<10
IRF4	<10	<10
JAK1	<10	<10
JAK3	<10	<10
KLHL6	<10	<10
LTK	<10	<10
MED12	<10	<10
MEF2B	<10	<10
MERTK	<10	<10
MKNK1	<10	<10
MLL	<10	<10
MPL	<10	<10
MST1R	<10	<10
MYD88	<10	<10
NFE2L2	<10	<10
NTRK2	<10	<10
NTRK3	<10	<10
PARP2	<10	<10
PARP3	<10	<10
PDK1	<10	<10
PIK3C2G	<10	<10
POLD1	<10	<10
POLE	<10	<10
PPARG	<10	<10
PPP2R1A	<10	<10
PTPN11	<10	<10
RAC1	<10	<10
RAD52	<10	<10
RAD54L	<10	<10
RARA	<10	<10
SDHC	<10	<10
SF3B1	<10	<10
SMO	<10	<10
SNCAIP	<10	<10
SOCS1	<10	<10
SPOP	<10	<10
STAT3	<10	<10
SYK	<10	<10
TEK	<10	<10
TERT	<10	<10
TGFBR2	<10	<10
TIPARP	<10	<10
TYRO3	<10	<10
U2AF1	<10	<10
VHL	<10	<10
XPO1	<10	<10
XRCC2	<10	<10
