# Supplementary material for: Association between ancestry and tumor somatic mutations in a large national cohort of women with breast cancer
Source: NPJ Breast Cancer. 2025 Oct 29;11:117. doi: 10.1038/s41523-025-00815-x (PMC12572180; doi:10.1038/s41523-025-00815-x)
Supplement: Supplementary file 10 — Supplementary Data 2e [file 41523_2025_815_MOESM10_ESM.xlsx]

## Sheet: cn_SAS
Supplementary Data 2e: Tumor somatic copy number alterations associated with Southeast Asian ancestry
alteration	n	n_in_SAS	SAS_coef	SAS_pvalue	SAS_fdr_bh	SAS_odds_ratio	HR_prob_coef	HR_prob_pvalue	HER2_status_coef	HER2_status_pvalue	patient_age_coef	patient_age_pvalue	metastasis_coef	metastasis_pvalue	tmb_coef	tmb_pvalue	F1CDx_coef	F1CDx_pvalue
ESR1	771	14	1.04175	0.0025274	0.29475	2.81944	-0.0695062	0.708539	0.288911	0.0394431	0.027116	1.31125e-15	0.184559	0.0363967	-0.00593567	0.378868	0.186411	0.0410474
CDKN2B	2033	25	0.652289	0.00512471	0.29475	1.91368	-0.60451	4.80854e-08	-0.237333	0.0194611	0.000665138	0.746991	0.0446197	0.40884	-0.0144851	0.00585872	-0.0249654	0.646133
ROS1	333	<10	1.21875	0.00722712	0.29475	3.3624	-1.97865	4.61743e-15	0.920165	7.89943e-09	0.00469965	0.344325	0.0484638	0.708355	0.00285208	0.458999	0.162956	0.224582
CDKN2A	2261	29	0.594795	0.00858979	0.29475	1.80728	-0.575755	5.21739e-08	-0.253219	0.00931422	0.000426184	0.8283	0.0511158	0.321093	-0.0126808	0.00912992	-0.0113134	0.827436
PIK3CA	943	20	0.806612	0.00915372	0.29475	2.23129	-1.89185	3.79326e-36	0.462501	2.317e-05	-0.00628602	0.0345305	0.136432	0.0796161	0.00536136	0.0120361	-0.128049	0.0978689
PIK3C2B	1802	13	-0.877113	0.0208138	0.558503	0.41781	1.40678	4.80063e-25	0.683588	2.37985e-17	0.00256622	0.230599	-0.161841	0.00357115	0.00544394	0.00977785	-0.00170316	0.976062
MAP3K1	128	<10	1.44413	0.0261779	0.602091	4.20768	-2.43775	8.29702e-10	-1.61747	0.0237534	-0.00460898	0.560332	-0.33026	0.115356	-0.00486904	0.76525	0.0636035	0.765007
MDM4	1561	12	-0.86278	0.0342716	0.63634	0.423812	1.51119	2.69892e-24	0.707706	2.02936e-16	0.00132206	0.566027	0.0113183	0.851432	0.00494212	0.028804	0.041479	0.498067
CCNE1	1618	14	-0.89699	0.0355718	0.63634	0.409628	-7.7156	0	0.684774	1.94904e-13	-0.00284886	0.264395	0.00729263	0.912766	-0.0378356	4.18459e-07	-0.057991	0.387859
PAX5	29	<10	2.21492	0.0448323	0.7218	9.05981	-0.163825	0.861763	0.156036	0.834642	0.0132231	0.431574	-0.344412	0.430305	-0.0203861	0.665482	0.660515	0.19873
FAS	417	<10	0.805329	0.0544809	0.734598	2.22844	-2.54009	2.32974e-32	-1.73251	6.09658e-06	-0.0370402	3.03568e-17	0.27954	0.0134371	0.000695896	0.890819	-0.0121503	0.913711
ALK	51	<10	-14.6073	0.0572831	0.734598	4.87363e-07	-3.31791	1.00052e-06	-0.512004	0.483851	0.00337693	0.806529	0.150488	0.672789	-0.00338109	0.887332	-0.379722	0.285093
BARD1	16	<10	2.53611	0.0635548	0.734598	12.4712	-1.9805	0.092271	-20.6133	0.999081	0.0154078	0.506835	-0.753909	0.239542	-0.00920993	0.86533	0.964808	0.220726
SRC	433	<10	0.829591	0.0638781	0.734598	2.28289	1.26228	4.04741e-06	1.07519	1.0131e-14	-0.0114661	0.00868114	0.443894	0.000213982	0.00378967	0.377452	-0.297478	0.0070855
HRAS	38	<10	1.88456	0.0893647	0.776848	6.52173	1.55727	0.110376	-0.073143	0.921126	0.0183299	0.215893	-0.0716541	0.851067	-0.0206602	0.608891	-0.0984783	0.797798
SOX9	18	<10	-22.6811	0.0971113	0.776848	1.58108e-10	-1.24665	0.239766	1.34345	0.0230263	0.000198504	0.992244	0.181778	0.734113	0.00607108	0.45997	0.412655	0.485086
IKBKE	1157	<10	-0.775101	0.0981755	0.776848	0.462446	1.37062	1.5405e-15	0.583241	2.13003e-08	0.00388368	0.148812	0.211038	0.0033669	0.00517193	0.027783	0.149666	0.0388491
ARFRP1	1428	11	-0.654574	0.098855	0.776848	0.521367	1.54201	9.28919e-23	0.918435	7.86147e-28	-0.014314	4.96402e-09	0.26136	6.72705e-05	0.00684781	0.00201079	-0.191121	0.00232044
BAP1	95	<10	-5.93058	0.100234	0.776848	0.00273691	-3.03339	6.82609e-13	-1.07965	0.0668391	-0.00431677	0.612706	0.101587	0.64827	-0.035544	0.198987	-0.0515972	0.819733
CTNNB1	31	<10	-16.4726	0.101898	0.776848	7.61783e-08	-3.57406	1.69399e-05	-21.3993	0.999031	-0.00611546	0.711913	-0.00587072	0.989195	0.00375278	0.705131	0.225428	0.62672
GATA4	64	<10	1.50224	0.11213	0.776848	4.45812	0.260188	0.690996	-0.730884	0.313609	0.000119377	0.991589	0.921134	0.00791398	-0.00618401	0.793168	0.597439	0.0729673
KDM5A	1182	14	-0.627044	0.136217	0.776848	0.535846	-2.8916	4.70572e-102	-0.649597	9.32305e-06	-0.016895	2.26973e-10	-0.245918	0.000409887	-0.00420886	0.426753	-0.10575	0.128228
ERRFI1	12	<10	-24.824	0.138788	0.776848	1.87495e-11	-2.7748	0.0234687	0.0344812	0.973985	0.0115832	0.648711	0.329711	0.61552	0.000280674	0.993352	-1.04441	0.110764
IGF1R	951	<10	-0.691475	0.140644	0.776848	0.502571	0.510931	0.00240735	-0.306049	0.0376669	-0.0272605	7.45131e-21	0.209985	0.00651881	0.00395821	0.14787	-0.0146355	0.846843
FGFR1	5437	67	0.248928	0.142751	0.776848	1.28105	1.90617	9.64124e-109	-0.148184	0.0229756	-0.00921756	2.43366e-12	0.20298	6.75651e-09	-0.00902506	0.00337953	0.0579381	0.0956296
FGF23	720	<10	-0.811447	0.143217	0.776848	0.446021	-3.27792	8.20524e-83	-0.836756	2.67323e-05	-0.0223297	2.74186e-11	-0.232941	0.00780468	-0.0108827	0.196176	-0.0748946	0.390188
CCND2	752	<10	-0.791372	0.144306	0.776848	0.45502	-3.29557	8.05069e-87	-0.761473	5.87819e-05	-0.0203665	5.49445e-10	-0.253496	0.00318378	-0.011776	0.159354	-0.0604422	0.480445
ERBB4	181	<10	-2.87399	0.145118	0.776848	0.0572908	-0.00258453	0.994537	0.842426	0.000281377	0.0062072	0.35256	-0.0832515	0.633168	0.0059309	0.0926481	0.82654	0.000111444
AURKB	40	<10	-11.2017	0.148285	0.776848	1.44376e-05	0.886965	0.334691	1.40779	0.0016526	-0.00915154	0.544835	-0.547246	0.166945	-0.0254242	0.601335	0.316248	0.459987
CUL4A	466	<10	0.643605	0.148975	0.776848	1.89721	-2.85893	3.03629e-44	-0.622816	0.00594564	-0.00865849	0.0356927	0.0755494	0.481844	-0.00461187	0.559042	-0.153458	0.151917
FGF6	717	<10	-0.77936	0.157475	0.776848	0.460491	-3.29944	1.14144e-83	-0.870637	1.76099e-05	-0.0207714	5.89889e-10	-0.243641	0.00548455	-0.0106766	0.201519	-0.0853202	0.328302
INPP4B	13	<10	-24.2	0.158753	0.776848	3.4884e-11	-3.30305	0.00597574	-20.6042	0.99905	0.00264778	0.916259	0.865216	0.217678	-0.0325836	0.656123	-0.220939	0.73569
AXL	98	<10	-5.29782	0.15923	0.776848	0.00513679	-3.73973	7.58812e-16	0.284357	0.428334	0.00647539	0.486327	0.339259	0.164009	-0.0553557	0.0963143	-0.0575342	0.815131
QKI	38	<10	-10.1581	0.165856	0.785375	4.07813e-05	-2.3566	0.00197195	-1.09515	0.283097	-0.032116	0.0389952	-0.0707391	0.857498	0.0050416	0.535174	-0.983454	0.0148165
AR	247	<10	0.844497	0.171516	0.788973	2.317	-1.8403	9.02135e-10	1.14671	1.64362e-10	0.00894171	0.129569	0.178575	0.249542	0.00337609	0.414782	0.507892	0.00277259
RET	248	<10	-1.61708	0.181746	0.795159	0.200089	-2.65271	1.06299e-21	0.790733	1.17484e-05	-0.00203944	0.711822	0.125927	0.381063	-0.0134078	0.330918	-0.0252964	0.861607
ACVR1B	30	<10	-10.9098	0.182738	0.795159	1.93022e-05	-1.349	0.101284	-0.739392	0.470492	0.0205624	0.206957	-0.03862	0.926744	-0.0569902	0.342567	0.0164744	0.970212
MYC	7970	83	-0.210169	0.189535	0.796285	0.811299	-1.76747	2.79092e-186	0.319554	1.37678e-11	-0.0110875	5.16672e-22	-0.0190159	0.525047	-0.00457067	0.0437787	-0.0940057	0.0017772
CDK4	711	11	0.499965	0.20601	0.796285	1.64455	1.10627	1.59699e-07	0.999874	1.10995e-18	-0.00293632	0.38739	-0.181434	0.039601	0.00352245	0.342867	0.0912967	0.315298
RAF1	336	<10	0.680259	0.206381	0.796285	1.96768	-1.46872	4.19369e-09	0.0549504	0.795948	0.00192906	0.694942	0.195549	0.132275	0.00444597	0.120875	0.0412972	0.75228
RB1	978	12	-0.586261	0.206984	0.796285	0.558037	1.41226	1.72736e-14	-1.16114	1.88305e-07	-0.0165097	1.10402e-08	-0.274762	0.000265022	0.00518623	0.0453072	-0.0697047	0.35975
SMARCA4	48	<10	-9.07076	0.207727	0.796285	0.000120314	-2.94514	5.56093e-05	0.147342	0.810243	0.0103722	0.486839	0.177797	0.64683	0.00217647	0.853168	0.0274661	0.945367
VEGFA	714	<10	-0.69638	0.228038	0.834689	0.500124	-3.12364	1.68432e-71	-0.460686	0.0102864	-0.0081385	0.0192099	-0.027064	0.76552	-0.00693218	0.350364	0.02905	0.753061
PARP1	854	<10	-0.607522	0.228114	0.834689	0.546356	0.034447	0.840449	0.506058	9.40419e-06	0.0031515	0.309782	0.217803	0.0075666	0.00590166	0.00648444	-0.89182	1.39849e-29
BCL2	178	<10	-1.62751	0.24696	0.871064	0.198023	-0.68806	0.0493348	0.123978	0.652045	-0.0213655	0.00122361	-0.00173906	0.991923	-0.00373852	0.793302	-0.0579171	0.736104
CYP17A1	29	<10	1.50173	0.264845	0.871064	4.45586	-1.90785	0.019741	-0.113447	0.878785	-0.00567121	0.733044	0.882942	0.0674261	-2.69381e-05	0.99888	0.139239	0.752745
KRAS	885	10	-0.534897	0.266988	0.871064	0.587298	-2.47362	1.71338e-58	-0.169726	0.227746	-0.00541852	0.0748285	-0.199153	0.0121812	-0.0131333	0.0909344	-0.138066	0.0828153
TSC1	40	<10	1.39486	0.267747	0.871064	4.00635	-0.131767	0.868144	-21.6912	0.999057	0.00442596	0.756388	0.657493	0.102631	-0.0721132	0.201441	-0.233714	0.521838
IRF2	28	<10	1.6994	0.2701	0.871064	5.42436	-2.18038	0.0165753	-21.1707	0.999063	0.0353703	0.0618045	-0.151683	0.753632	-0.054362	0.413493	-0.424074	0.379199
CDK6	501	<10	-0.800654	0.270517	0.871064	0.450836	-2.82585	9.48706e-44	0.319789	0.0437757	0.0058388	0.155104	0.182273	0.0900448	0.00205858	0.530836	0.11227	0.309914
TSC2	31	<10	1.27408	0.297942	0.923476	3.55272	-2.2386	0.00443089	-21.6278	0.999027	-0.0457667	0.00408696	-0.553178	0.191204	-0.0836916	0.263033	-0.194087	0.624337
NOTCH3	455	<10	-0.7378	0.301735	0.923476	0.479932	-1.78273	1.21515e-16	0.502893	0.00107783	-0.00598061	0.156307	-0.0809462	0.461081	-0.000460812	0.941349	0.0403022	0.719436
FANCA	75	<10	-2.87947	0.324943	0.923476	0.0569787	0.370305	0.5336	0.00631268	0.989308	-0.0217348	0.0317633	0.226684	0.403604	-0.0526491	0.175781	0.605332	0.0441291
CASP8	27	<10	-7.25157	0.330719	0.923476	0.000735239	-1.55374	0.0704304	-0.766881	0.454611	-0.0117082	0.485872	-0.45056	0.311603	-0.0721844	0.32677	-0.514507	0.235736
REL	210	<10	-1.19268	0.334507	0.923476	0.305223	-3.00344	5.64694e-21	0.0705471	0.790855	-0.000747649	0.906231	-0.309733	0.0622873	-0.00491578	0.698258	-0.386845	0.0183248
BRCA2	163	<10	0.755696	0.334647	0.923476	2.12106	0.2749	0.509496	-2.34528	0.0196377	0.00215169	0.766545	0.047936	0.802668	0.00563302	0.135456	0.306147	0.132151
KDR	336	<10	-0.835752	0.34468	0.923476	0.435364	-3.01439	4.16576e-33	0.704151	2.99467e-05	0.00341723	0.493841	-0.0327284	0.800458	0.000983234	0.83793	-0.090907	0.488238
NTRK1	694	<10	-0.510209	0.349379	0.923476	0.601904	-2.87519	1.17037e-60	-0.0957829	0.537401	-0.00828344	0.0172398	-0.0802168	0.375971	-0.000102115	0.981034	-0.0732896	0.422838
CDH1	142	<10	0.788962	0.350198	0.923476	2.19245	0.132433	0.766741	-0.816334	0.111031	0.00387702	0.626283	0.208602	0.323219	0.000849037	0.935874	-0.345014	0.0881882
ZNF703	5874	66	0.155817	0.354184	0.923476	1.1677	2.25113	1.87605e-151	-0.0678536	0.2728	-0.0121084	2.48739e-21	0.254946	7.42516e-14	-0.0130235	3.77077e-05	0.0680666	0.0434196
FGF19	6849	58	-0.149141	0.385583	0.923476	0.86209	4.25332	0	0.346839	4.60939e-10	-0.0153471	7.4974e-36	0.219074	1.87935e-11	-0.00486532	0.0703096	0.0417464	0.194722
MYCL1	326	<10	-0.719563	0.387332	0.923476	0.48872	-1.66405	1.86092e-10	0.913994	1.11592e-08	-0.0192707	0.000156318	0.0459025	0.72787	0.000285337	0.968646	-0.0519017	0.694572
PIK3R1	72	<10	0.875498	0.387386	0.923476	2.38959	-3.31694	6.78736e-11	-1.86224	0.0650628	-0.00937488	0.358163	0.0493482	0.853263	-0.0323576	0.321381	-0.0674067	0.8014
TNFRSF14	14	<10	-8.40811	0.387725	0.923476	0.000232629	-1.26634	0.242004	0.61038	0.429727	0.0232537	0.288634	1.01617	0.123106	0.00507506	0.583371	0.26044	0.664792
DNMT3A	36	<10	-4.67095	0.39147	0.923476	0.0095846	0.848072	0.355884	-0.82331	0.420716	-0.00746549	0.613279	0.311327	0.437503	-0.0857664	0.190802	0.183758	0.652347
MAP2K4	1024	14	0.294601	0.396193	0.923476	1.34061	0.496151	0.00283778	0.299588	0.00979843	-0.0153331	7.25008e-08	0.387624	5.57828e-07	-0.000222728	0.962686	0.093362	0.214779
MDM2	1773	18	-0.272315	0.400168	0.923476	0.762652	3.65813	1.56273e-89	0.331823	0.000583678	-0.014123	1.07732e-10	0.023282	0.688263	0.00587307	0.0142756	-0.019861	0.729557
KIT	376	<10	-0.671904	0.403824	0.923476	0.512454	-2.78633	2.20902e-31	0.510428	0.00296856	0.0029676	0.534414	-0.00232277	0.985057	-0.00133632	0.842544	-0.073841	0.556524
CD274	633	<10	0.362802	0.406105	0.923476	1.43475	-3.60799	1.36519e-85	-0.517702	0.00669557	-0.00510565	0.160401	0.0139333	0.883042	0.00353482	0.156314	-0.191711	0.0432751
TP53	367	<10	-0.657385	0.409899	0.923476	0.519911	3.65624	1.13985e-19	0.169514	0.442382	-0.00356052	0.448735	-0.0177278	0.886561	0.0086243	0.00184439	-0.149613	0.219694
CCND1	7327	65	-0.137382	0.412824	0.923476	0.872236	4.394	0	0.364597	2.319e-11	-0.0149324	1.86707e-35	0.171772	6.64748e-08	-0.00401094	0.120648	0.0566584	0.072626
RPTOR	481	<10	0.369388	0.442814	0.923476	1.44418	-0.394956	0.0798328	0.890687	3.16242e-11	-0.0155836	0.000175155	-0.138626	0.195809	-0.00195918	0.813908	-0.27273	0.0101791
KDM6A	85	<10	-1.60966	0.448952	0.923476	0.201572	-2.92141	3.28253e-09	-1.20234	0.094693	-0.0116651	0.231809	-0.46276	0.0778897	-0.0276721	0.380177	-0.12501	0.625899
MET	190	<10	0.541851	0.460832	0.923476	1.71453	-2.89811	2.23601e-19	0.0278674	0.919181	-0.00848942	0.194507	0.484396	0.00579574	0.00239739	0.590799	0.0565971	0.743565
FGFR2	670	<10	-0.382511	0.466549	0.923476	0.683452	-1.69087	1.35477e-21	-0.371653	0.0356193	-0.0089003	0.0105084	-0.125521	0.167014	-0.00787019	0.331342	0.0110309	0.9048
EGFR	785	10	0.294848	0.466575	0.923476	1.34094	-2.6744	2.65518e-62	0.039884	0.773352	0.0104538	0.00116028	-0.107931	0.19665	-0.0112529	0.133373	-0.054651	0.520437
MITF	76	<10	-1.66185	0.479284	0.923476	0.19137	-2.59986	9.95391e-07	0.625265	0.0877975	0.00300689	0.772863	-0.469929	0.0901698	-0.0268241	0.406952	-0.0346281	0.900705
GATA6	162	<10	0.550933	0.482629	0.923476	1.7301	-2.46941	5.11225e-13	-0.496815	0.175243	0.00098121	0.88745	0.102025	0.572686	-0.00534731	0.695095	-0.181865	0.312488
SUFU	12	<10	-8.67212	0.485538	0.923476	0.000178886	-1.93447	0.141176	-20.5027	0.999083	-0.0157405	0.551091	0.225332	0.743173	-0.169897	0.257154	-0.328613	0.63034
BCOR	10	<10	-10.8993	0.489616	0.923476	1.95052e-05	-4.13813	0.00598452	-20.2102	0.999081	0.00224151	0.938742	-0.24791	0.749893	-0.0217854	0.789241	0.393431	0.642306
FGF12	503	<10	0.340009	0.490176	0.923476	1.40257	-1.75392	4.47933e-18	-0.0972597	0.597179	-0.000532648	0.894629	0.259114	0.0153093	0.00357785	0.197986	0.200892	0.0667739
FGF4	6541	58	-0.11569	0.505134	0.923476	0.891266	4.14373	0	0.313573	3.2621e-08	-0.0152752	1.57923e-34	0.222525	1.94401e-11	-0.00615844	0.0275957	0.0397926	0.223447
EMSY	2796	27	0.150704	0.515455	0.923476	1.16178	3.03334	1.50358e-113	0.0303105	0.722427	-0.00682021	9.31994e-05	0.167982	0.000330837	-0.0108019	0.0117711	0.087328	0.0599061
ARID1A	27	<10	-3.47051	0.519254	0.923476	0.0316455	0.0401804	0.966133	-21.3615	0.999072	0.00817375	0.634912	0.0353568	0.936892	-0.00882323	0.822105	-0.817066	0.0609074
STK11	245	<10	0.42952	0.519617	0.923476	1.53322	-2.944	7.13396e-24	-1.59212	0.00167435	-0.0176109	0.00272533	0.0418104	0.785194	0.00179861	0.718149	0.0652487	0.675946
EPHA3	425	<10	0.346668	0.524081	0.923476	1.4119	-1.23399	8.94994e-08	0.39962	0.0212694	0.00265378	0.548011	-0.110734	0.338749	0.00228407	0.60506	0.703846	1.94423e-07
HGF	608	<10	-0.357944	0.534635	0.923476	0.700365	-1.34584	1.86922e-12	0.0719844	0.661121	0.0081628	0.0274201	-0.139723	0.148082	0.000848536	0.85325	0.581453	1.34994e-07
FGFR3	103	<10	0.599003	0.546876	0.923476	1.81486	-0.561293	0.230468	0.15408	0.681479	0.00434734	0.619173	0.410058	0.0861472	0.00471299	0.322314	0.410573	0.097802
JUN	221	<10	-0.551995	0.547431	0.923476	0.577391	-2.30772	1.62586e-14	1.32254	1.3531e-15	-0.0114404	0.0513807	-0.104087	0.490106	-0.0413523	0.0441411	-0.486753	0.00113671
AKT2	662	<10	-0.324719	0.548649	0.923476	0.723905	-4.34926	6.52334e-118	0.429992	0.00122614	0.000764833	0.831379	0.00947479	0.919254	-0.0215029	0.0277724	-0.0634376	0.501877
AKT1	314	<10	0.378798	0.550098	0.923476	1.45776	-2.00592	4.09328e-14	0.448176	0.0220691	0.000805835	0.878372	0.0680505	0.621341	0.00338482	0.346202	0.128653	0.364818
MLH1	25	<10	-3.35295	0.551111	0.923476	0.0355726	-0.758158	0.415237	0.227315	0.762203	0.00776169	0.657902	-0.394742	0.396596	0.0117786	8.91677e-06	0.289246	0.562635
NF2	37	<10	0.836822	0.553719	0.923476	2.29938	-1.92563	0.00546197	-1.17572	0.247841	-0.000700818	0.959591	-0.167202	0.643821	0.00298347	0.754114	-0.117031	0.747976
SPEN	11	<10	-7.03218	0.557894	0.923476	0.000914607	-1.11235	0.440644	0.357992	0.739028	0.0043297	0.876988	-0.237548	0.742166	0.00520551	0.720687	-0.56521	0.432457
NOTCH1	43	<10	-1.80696	0.559647	0.923476	0.165643	-3.3352	1.32515e-06	-1.27613	0.209394	-0.0194319	0.156892	-0.145235	0.684775	-0.0232162	0.575144	-0.234521	0.506941
RICTOR	576	<10	0.266669	0.57651	0.923476	1.30387	-2.25236	2.08922e-31	0.6973	9.34377e-08	-0.00185	0.630165	0.203674	0.04351	0.00255581	0.414132	0.0358261	0.724659
CREBBP	161	<10	-0.645419	0.576742	0.923476	0.526138	-4.18198	1.16658e-30	-23.1643	0.998956	-0.00619414	0.373792	-0.363557	0.0526767	-0.0438005	0.0804029	-0.0665165	0.719211
CBFB	52	<10	-1.71364	0.582273	0.923476	0.181759	0.390784	0.616797	-21.743	0.99906	0.0178966	0.184831	0.0726697	0.836171	-0.0450536	0.32567	-0.226645	0.514706
SMAD4	206	<10	0.403698	0.583975	0.923476	1.49433	0.80376	0.0344034	0.0560872	0.842824	-0.0173538	0.00563447	0.67529	0.000196295	0.00287803	0.645607	0.220391	0.192193
FBXW7	54	<10	-1.41747	0.584921	0.923476	0.244049	-3.03653	8.67869e-06	-1.3119	0.196417	-0.031879	0.0166625	-0.893976	0.0191401	-0.00190104	0.942319	-0.0721602	0.834183
CHEK2	41	<10	-1.52942	0.586478	0.923476	0.218324	0.621171	0.437594	-1.13535	0.264682	-0.0286549	0.0335737	0.736174	0.0624438	0.00564706	0.352446	0.403036	0.285955
EPHB1	141	<10	0.492626	0.593969	0.923476	1.63258	-1.97611	2.23266e-07	-0.888455	0.0823449	0.0135966	0.0783007	0.207486	0.309411	-0.0127939	0.475351	0.7126	0.00280815
PDCD1LG2	617	<10	0.241285	0.598065	0.923476	1.27135	-3.65778	2.19932e-85	-0.528344	0.00648355	-0.00692889	0.0598584	0.00485409	0.959626	0.00351688	0.160512	-0.169155	0.0784977
CDK8	208	<10	-0.548451	0.602554	0.923476	0.579431	-0.29172	0.404325	0.662038	0.00389119	0.00724369	0.257488	0.238752	0.161038	0.0043201	0.311611	0.256639	0.144645
AKT3	1267	16	0.167505	0.611717	0.923476	1.18136	-0.400644	0.00357886	-0.0555699	0.636814	0.000673212	0.790311	0.0696832	0.295481	0.00504265	0.0149318	0.135796	0.0470419
PDGFRA	308	<10	-0.412076	0.612568	0.923476	0.66364	-2.93388	7.71537e-29	0.425102	0.0277468	-0.000540557	0.918229	0.0558971	0.682875	-0.00996145	0.413884	-0.138966	0.310757
PIK3CB	260	<10	-0.441589	0.619003	0.923476	0.644435	-2.60981	2.2129e-21	-0.924173	0.0107388	0.0022276	0.690677	0.204787	0.164901	0.00131841	0.789234	0.165889	0.276762
MTOR	21	<10	-2.84187	0.619474	0.923476	0.0591512	-2.25027	0.026626	0.300991	0.693412	-0.0372622	0.0710188	0.630017	0.258767	0.00643984	0.272636	0.290126	0.599565
BCL2L1	523	<10	0.240532	0.625839	0.924405	1.2704	-0.805494	9.39165e-05	0.609457	1.39146e-05	0.00662738	0.0883622	-0.203918	0.042899	0.00406252	0.1672	-0.0811606	0.42798
PALB2	12	<10	-3.83105	0.644787	0.943233	0.0221063	0.518476	0.722128	-20.5664	0.999112	-0.0147319	0.556445	0.0487671	0.941439	0.00805371	0.208862	-0.161117	0.805908
CCND3	705	<10	-0.22701	0.653092	0.943233	0.797818	-3.30039	5.89839e-78	-0.475976	0.00897498	-0.00645281	0.0652853	-0.0446815	0.625288	-0.0114562	0.172742	0.0301956	0.745662
C17orf39	159	<10	-0.493024	0.657253	0.943233	0.612284	-1.91777	1.17767e-07	1.45782	8.93459e-14	0.0058001	0.412191	-0.0381578	0.833743	-0.0199349	0.31329	-0.479742	0.00783497
PTEN	2070	24	0.110854	0.667066	0.943233	1.11661	-2.06543	2.75897e-90	-1.80832	5.10646e-23	-0.0224464	4.11528e-28	0.177965	0.000847754	-0.00605846	0.167838	-0.0526747	0.32035
IRS2	552	<10	0.201588	0.667879	0.943233	1.22211	-2.23587	2.84174e-33	-0.743251	0.0007371	-0.00732227	0.0495374	0.108433	0.267821	-0.00347035	0.611234	0.119767	0.231854
NFKBIA	625	<10	0.191429	0.674614	0.94446	1.20982	0.998313	6.55794e-06	0.74662	4.79207e-09	-0.0138076	0.000133128	0.352941	0.000323552	0.00390154	0.250145	-0.0344207	0.714284
CRKL	158	<10	-0.425714	0.685983	0.944915	0.654695	-0.189612	0.622683	1.0264	2.28783e-06	-0.0180383	0.00997349	0.543603	0.00470168	-0.00920617	0.589266	-0.00166338	0.992672
KEAP1	12	<10	-2.30936	0.704617	0.944915	0.100478	-1.69249	0.152865	-20.8231	0.999087	-0.0175529	0.466248	0.441159	0.491508	0.00505173	0.608252	-0.674674	0.270898
PDGFRB	33	<10	-1.34516	0.707277	0.944915	0.262255	-2.03006	0.00973395	-0.807819	0.430466	0.0393255	0.020412	0.655369	0.15087	0.000754394	0.952601	-0.344385	0.413567
ATM	27	<10	-1.20069	0.712014	0.944915	0.302798	5.18401	0.00192611	0.718964	0.250409	0.00877738	0.590314	-0.827259	0.0477538	0.00941336	0.255514	-0.648968	0.118189
WT1	15	<10	-2.20417	0.715509	0.944915	0.111564	0.528902	0.708135	0.144967	0.890992	-0.00941774	0.691088	-0.151588	0.807346	-0.0349513	0.665562	0.44092	0.519861
FGF3	6634	62	-0.0619032	0.716934	0.944915	0.940265	4.09769	0	0.325462	6.97395e-09	-0.0151301	2.64667e-34	0.220272	2.27962e-11	-0.00646927	0.0203901	0.0305162	0.347203
BRCA1	130	<10	-0.385382	0.73277	0.944915	0.681503	-2.83156	2.13757e-12	-0.425551	0.279885	-0.042725	1.98797e-07	0.0803024	0.698638	-0.00370994	0.825846	-0.149721	0.465242
MYCN	227	<10	-0.306124	0.732963	0.944915	0.737423	-1.97801	2.83146e-10	1.36455	2.6512e-15	-0.00557694	0.362756	0.0856863	0.589489	0.00434797	0.232984	-0.262269	0.0954352
ZNF217	2652	32	0.0814946	0.734342	0.944915	1.08447	1.83973	1.12361e-52	0.706618	9.17267e-25	-0.0149922	2.18023e-16	0.0888211	0.0653876	0.00650189	0.00172903	0.0244443	0.610475
BCL2L2	399	<10	-0.211549	0.738532	0.944915	0.810186	-1.28921	2.6525e-08	0.172439	0.347919	-0.0128959	0.0039121	-0.209347	0.0723287	-0.000236719	0.972926	-0.000887386	0.994004
CIC	44	<10	-0.760758	0.739498	0.944915	0.469093	-2.2431	0.000857998	-1.27042	0.211244	-0.0105354	0.434295	-0.210432	0.550578	-0.00815823	0.797079	-0.226493	0.516947
MEN1	21	<10	-1.17173	0.750038	0.950835	0.311651	3.18967	0.0492219	-0.153175	0.883	-0.0431149	0.0261702	1.07994	0.0944947	0.00435031	0.776219	1.50674	0.0461827
MAP2K2	81	<10	-0.426719	0.777342	0.972807	0.654041	1.47406	0.0193714	-0.282935	0.585747	-0.0128616	0.185358	-0.246084	0.331631	0.00392848	0.674447	0.0881337	0.736156
STAG2	11	<10	-2.1284	0.785558	0.972807	0.120301	-2.80373	0.0515808	-20.1323	0.999095	0.0236122	0.421285	-0.420851	0.589774	-0.0211312	0.788289	1.20043	0.270438
KEL	175	<10	-0.256989	0.790863	0.972807	0.774371	-2.67943	1.08501e-16	-0.0198149	0.94421	-0.00298489	0.649154	0.325215	0.0609394	0.00339888	0.366239	-0.0677615	0.693498
FGFR4	227	<10	-0.229069	0.797073	0.972807	0.796185	-2.4055	1.24843e-15	1.27919	8.77819e-14	0.00511225	0.399202	0.768151	5.61166e-06	-0.0216663	0.181352	-0.278566	0.070013
PBRM1	41	<10	-0.480575	0.812698	0.972807	0.619916	-2.00225	0.00290083	-1.31003	0.197417	-0.0313933	0.0210617	0.281653	0.429605	0.00450664	0.503725	0.0628946	0.859719
PARK2	70	<10	-0.411309	0.81471	0.972807	0.664146	-0.490117	0.431526	0.750256	0.055808	-0.0109913	0.334876	0.0942737	0.753221	-0.0355088	0.352091	0.307022	0.329518
GNAS	2320	25	0.0591793	0.817609	0.972807	1.06065	1.38684	8.66534e-30	0.746651	1.00994e-25	-0.0118909	7.64154e-10	0.0975038	0.0562866	0.00556742	0.00712946	0.0866966	0.0911153
PRKCI	624	<10	0.105476	0.818673	0.972807	1.11065	-2.73359	7.80618e-53	0.503796	7.63397e-05	-0.0056002	0.11506	0.0644567	0.485242	0.00105077	0.77172	-0.16531	0.0732672
TERC	748	<10	-0.0994561	0.826079	0.972807	0.90578	-2.41234	6.44875e-48	0.64918	9.57278e-09	-0.00593558	0.0703636	-0.00322906	0.969769	0.00147594	0.659131	-0.118941	0.164519
CDKN1B	59	<10	-0.362386	0.848615	0.972807	0.697276	0.278104	0.69285	-1.30434	0.19867	-0.00388171	0.751477	0.821768	0.0254344	0.00525828	0.372885	0.252457	0.451991
ERBB3	166	<10	0.171669	0.851713	0.972807	1.18627	1.49346	0.000910199	1.29771	1.76108e-09	0.0130297	0.0610557	-0.427385	0.0165203	0.0050147	0.390114	0.217976	0.254575
FGF14	224	<10	0.136952	0.8559	0.972807	1.14599	-2.17795	8.17821e-14	-0.229494	0.412504	-0.0076962	0.188168	0.252407	0.103774	-6.12845e-05	0.993372	0.360782	0.0274577
FGF10	359	<10	-0.12201	0.861885	0.972807	0.88568	-1.98745	2.04594e-16	0.540617	0.00189556	0.00917607	0.0599258	0.407173	0.00178265	0.00341484	0.275024	-0.0415537	0.744877
NF1	462	<10	0.088486	0.870425	0.972807	1.09204	-1.67961	1.68059e-15	0.0113424	0.949719	-0.0079199	0.0573675	0.165646	0.129867	-0.00960744	0.330563	-0.0612739	0.573571
ARAF	167	<10	0.1405	0.871215	0.972807	1.15004	-2.76801	4.34095e-16	0.099353	0.726838	-0.00797601	0.23844	-0.0521816	0.768472	4.65459e-07	0.999956	0.336263	0.0748288
JAK2	629	<10	-0.0794446	0.874987	0.972807	0.923996	-3.68336	6.95004e-88	-0.37419	0.0381909	-0.00504508	0.167809	0.0458493	0.629787	0.00243209	0.377816	-0.207508	0.029261
SMAD2	20	<10	-0.461852	0.87863	0.972807	0.631572	-1.28248	0.180324	0.654155	0.305567	0.0156313	0.414018	0.448047	0.378614	-0.000300182	0.989675	-1.01504	0.0384173
TBX3	33	<10	-0.402973	0.881852	0.972807	0.669678	-0.529013	0.540238	-21.4003	0.999071	0.028723	0.0864424	0.320868	0.468425	0.00670273	0.160284	-0.343235	0.414656
APC	10	<10	0.43404	0.889545	0.972807	1.54014	-2.32704	0.0917901	0.20088	0.851678	-0.0317264	0.263578	1.03948	0.209631	0.00283614	0.880442	0.10704	0.884248
PMS2	13	<10	-0.573093	0.891519	0.972807	0.565397	-0.885286	0.490918	-20.5776	0.999112	0.0122164	0.621348	-0.356559	0.586452	0.00981102	0.00924098	-0.174026	0.790586
CTNNA1	285	<10	-0.0941658	0.899633	0.972807	0.91056	-3.55278	2.22915e-35	-1.47032	0.00120803	-0.0261951	4.01695e-06	0.0138231	0.925305	-0.0101622	0.460569	0.148871	0.322741
MLL2	13	<10	-0.494586	0.9003	0.972807	0.611333	-3.73251	0.000767232	-0.153237	0.883776	0.0413012	0.0791762	0.263493	0.658153	-0.0207597	0.713005	-0.617994	0.29258
RAD51B	110	<10	-0.111709	0.924501	0.980103	0.894804	-1.95427	2.17201e-06	-0.813443	0.112778	3.76616e-05	0.996386	0.143715	0.510208	0.00336835	0.508233	-0.1053	0.629171
EPHB4	272	<10	-0.0692393	0.926924	0.980103	0.933426	-2.74011	1.64961e-24	0.293	0.158984	0.00644126	0.23318	-0.00259725	0.985174	0.0010203	0.835766	-0.332581	0.0169507
SOX2	457	<10	0.0457009	0.935863	0.980103	1.04652	-3.17484	3.39273e-52	0.0814891	0.640059	-0.00223046	0.597982	0.448089	7.07911e-05	0.00339537	0.198869	-0.0508865	0.646189
AURKA	1835	20	-0.0222857	0.939704	0.980103	0.97807	1.49859	4.55151e-27	0.782814	1.95001e-23	-0.0119113	4.04647e-08	0.173282	0.00268904	0.00720777	0.000861327	0.00794499	0.889013
MAP2K1	92	<10	-0.0941907	0.942804	0.980103	0.910538	1.00823	0.0820235	-0.395894	0.444461	-0.0104644	0.26314	0.375723	0.14478	0.00369921	0.645973	0.0987502	0.692356
NRAS	167	<10	0.0664702	0.943577	0.980103	1.06837	0.0054503	0.988836	0.446063	0.0985299	0.00710674	0.30656	-0.209592	0.24415	0.00455057	0.347892	0.0135224	0.941817
MCL1	2156	27	-0.0132739	0.960463	0.989507	0.986879	-1.69228	7.64892e-61	0.378041	9.03722e-07	-0.00683058	0.000622451	-0.201076	0.000105261	-0.00102003	0.750704	-0.185585	0.000352765
LYN	1898	21	0.01128	0.968818	0.989507	1.01129	-1.1812	1.50566e-26	0.137599	0.125497	0.000916325	0.666087	-0.0398672	0.471033	-0.0174157	0.0021398	-0.12193	0.0280851
BRAF	214	<10	0.0300869	0.971069	0.989507	1.03039	-2.54494	9.16064e-17	0.342763	0.138576	-0.00344985	0.578249	0.380909	0.0204832	0.00307758	0.425274	-0.271322	0.0884346
FLT3	210	<10	-0.016229	0.985136	0.997528	0.983982	-0.433399	0.205432	0.500638	0.0349297	0.00119942	0.849269	0.241597	0.15127	0.00249407	0.684519	0.24874	0.150716
EP300	13	<10	-0.0246135	0.995236	1	0.975807	0.156936	0.922714	-20.2824	0.999104	0.0072353	0.800287	0.249067	0.740247	-0.122589	0.385778	-1.15004	0.120879
ERBB2	3428	47	8.75565e-14	1	1	1	9.70487e-13	1	61.1321	0.999082	-1.70579e-14	1	-9.84369e-13	1	-1.40603e-13	1	7.79289e-13	1
BRIP1	<10	<10
CDKN2C	<10	<10
KDM5C	<10	<10
PRKAR1A	<10	<10
ATRX	<10	<10
CDK12	<10	<10
MRE11A	<10	<10
MSH2	<10	<10
NOTCH2	<10	<10
RAD51C	<10	<10
RAD51D	<10	<10
FANCC	<10	<10
PRDM1	<10	<10
RAD51	<10	<10
TET2	<10	<10
TNFAIP3	<10	<10
IKZF1	<10	<10
ATR	<10	<10
EZH2	<10	<10
MAP3K13	<10	<10
NBN	<10	<10
RNF43	<10	<10
CSF1R	<10	<10
MSH6	<10	<10
PTCH1	<10	<10
BCORL1	<10	<10
BRD4	<10	<10
BTG1	<10	<10
DIS3	<10	<10
FANCG	<10	<10
FH	<10	<10
FLCN	<10	<10
FUBP1	<10	<10
MUTYH	<10	<10
RBM10	<10	<10
ASXL1	<10	<10
CTCF	<10	<10
NPM1	<10	<10
SDHA	<10	<10
SDHB	<10	<10
SDHD	<10	<10
SETD2	<10	<10
SMARCB1	<10	<10
ABL1	<10	<10
ALOX12B	<10	<10
AXIN1	<10	<10
BCL6	<10	<10
BTK	<10	<10
CARD11	<10	<10
CBL	<10	<10
CD79A	<10	<10
CD79B	<10	<10
CDC73	<10	<10
CDKN1A	<10	<10
CEBPA	<10	<10
CHEK1	<10	<10
CUL3	<10	<10
DAXX	<10	<10
DDR1	<10	<10
DDR2	<10	<10
DOT1L	<10	<10
ERCC4	<10	<10
ERG	<10	<10
FAM123B	<10	<10
FAM46C	<10	<10
FANCL	<10	<10
FLT1	<10	<10
FOXL2	<10	<10
GABRA6	<10	<10
GATA3	<10	<10
GNA11	<10	<10
GNA13	<10	<10
GNAQ	<10	<10
GRM3	<10	<10
GSK3B	<10	<10
H3F3A	<10	<10
HNF1A	<10	<10
HSD3B1	<10	<10
IDH1	<10	<10
IDH2	<10	<10
IRF4	<10	<10
JAK1	<10	<10
JAK3	<10	<10
KLHL6	<10	<10
LTK	<10	<10
MED12	<10	<10
MEF2B	<10	<10
MERTK	<10	<10
MKNK1	<10	<10
MLL	<10	<10
MPL	<10	<10
MST1R	<10	<10
MYD88	<10	<10
NFE2L2	<10	<10
NTRK2	<10	<10
NTRK3	<10	<10
PARP2	<10	<10
PARP3	<10	<10
PDK1	<10	<10
PIK3C2G	<10	<10
POLD1	<10	<10
POLE	<10	<10
PPARG	<10	<10
PPP2R1A	<10	<10
PTPN11	<10	<10
RAC1	<10	<10
RAD52	<10	<10
RAD54L	<10	<10
RARA	<10	<10
SDHC	<10	<10
SF3B1	<10	<10
SMO	<10	<10
SNCAIP	<10	<10
SOCS1	<10	<10
SPOP	<10	<10
STAT3	<10	<10
SYK	<10	<10
TEK	<10	<10
TERT	<10	<10
TGFBR2	<10	<10
TIPARP	<10	<10
TYRO3	<10	<10
U2AF1	<10	<10
VHL	<10	<10
XPO1	<10	<10
XRCC2	<10	<10
