# Supplementary material for: Association between ancestry and tumor somatic mutations in a large national cohort of women with breast cancer
Source: NPJ Breast Cancer. 2025 Oct 29;11:117. doi: 10.1038/s41523-025-00815-x (PMC12572180; doi:10.1038/s41523-025-00815-x)
Supplement: Supplementary file 11 — Supplementary Data 3 [file 41523_2025_815_MOESM11_ESM.xlsx]

## Sheet: egfr_regression_with_ci
Supplementary Data 3: Association between somatic EGFR mutations and East Asian ancestry
disease_group	n_total	n_egfr	coef	std_err	coef_ci_low	coef_ci_high	odds_ratio	ci_low	ci_high	p_value	odds_ratio_is_f1cdx	p_value_is_f1cdx	odds_ratio_tmb	p_value_tmb	odds_ratio_is_female	p_value_is_female	p_value_fdr
lung non-small cell lung carcinoma (nsclc)	78071	9989	1.93102	0.0412612	1.85015	2.01189	6.89652	6.36075	7.47741	0	6.89652	1.61934e-08	inf	0	6.89652	3.17462e-251	0
small cell	4680	121	1.92884	0.345908	1.25087	2.60681	6.88151	3.49339	13.5557	2.45882e-08	6.88151	0.897791	3.47228e+233	0.434271	6.88151	0.0176356	3.44235e-07
unknown primary carcinoma (cup)	19859	230	1.25699	0.250368	0.766279	1.7477	3.51483	2.15175	5.74141	5.1517e-07	3.51483	0.900315	inf	2.40013e-08	3.51483	0.0140465	4.80825e-06
breast	40279	234	1.05078	0.256352	0.548344	1.55322	2.85989	1.73039	4.72669	4.14946e-05	2.85989	0.769106	1.77909e+293	0.00013432			0.000290462
unknown primary-neuro	2601	20	2.42111	0.630092	1.18615	3.65607	11.2583	3.27445	38.7088	0.000121804	11.2583	0.726928	inf	0.000197412	11.2583	0.544283	0.000682103
prostate	17259	65	1.64829	0.509037	0.650591	2.64598	5.19806	1.91667	14.0973	0.00120352	5.19806	0.63234	inf	3.1965e-12			0.00561642
kidney	6960	49	1.48545	0.508834	0.488158	2.48275	4.41697	1.62931	11.9741	0.00350784	4.41697	0.950393	inf	0.994756	4.41697	0.336091	0.0140314
thyroid	3293	12	2.03793	0.731513	0.604192	3.47167	7.67471	1.82977	32.1904	0.00533771	7.67471	0.158405	inf	0.948568	7.67471	0.363017	0.018682
glioma	12319	1667	-0.407765	0.197973	-0.795786	-0.0197448	0.665135	0.451227	0.980449	0.0394273	0.665135	0.74955	3.72888e-138	0.000121874	0.665135	0.309816	0.122663
endometrial	12209	117	-2.31384	1.21452	-4.69426	0.0665752	0.0988808	0.00914768	1.06884	0.0567608	0.0988808	0.309507	0	1.85727e-40	0.0988808	0.999289	0.15893
skin	1825	30	-40.6265	24.9684	-89.5637	8.31072	2.36471e-18	1.38633e-39	4033.59	0.103713	2.27057e-18	0.475773	0	1.27913e-05	2.27057e-18	0.388986	0.263996
pancreas	24996	75	0.70538	0.485061	-0.245322	1.65608	2.02462	0.782452	5.23875	0.145888	2.02462	0.156965	inf	0.362588	2.02462	0.612135	0.340406
gallbladder	2586	17	0.918487	0.817918	-0.684604	2.52158	2.5055	0.50429	12.4482	0.261456	2.5055	0.0913043	1.51396e+122	0.00282826	2.5055	0.577378	0.563136
unknown primary underspecified	983	19	1.00859	1.1075	-1.16208	3.17926	2.74174	0.312836	24.0289	0.362459	2.74174	0.960372	inf	0.00927623	2.74174	0.586676	0.684717
melanoma	11695	175	-7.32905	8.32826	-23.6521	8.99405	0.000656199	5.3457e-11	8055.01	0.378848	0.000656199	0.22275	0	4.16889e-37	0.000656199	0.0645703	0.684717
fallopian tube	2240	12	0.953668	1.11238	-1.22656	3.13389	2.59521	0.293301	22.9632	0.391267	2.59521	0.634999	1.18482e+133	0.257868			0.684717
ovary	22855	83	-0.603525	0.768394	-2.10955	0.902499	0.54688	0.121293	2.46576	0.432197	0.54688	0.25347	0	0.0129451			0.705574
colorectal (crc)	48728	380	-0.224714	0.3057	-0.823874	0.374447	0.798745	0.438729	1.45419	0.462291	0.798745	0.774652	4.02543e-85	3.86995e-61	0.798745	0.581718	0.705574
head and neck	6817	102	0.356316	0.503085	-0.629712	1.34234	1.42806	0.532745	3.828	0.478782	1.42806	0.0855949	3.57917e+60	1.65046e-05	1.42806	0.185014	0.705574
esophagus	11055	79	-0.66614	1.13126	-2.88337	1.55109	0.513688	0.0559458	4.71661	0.555964	0.513688	0.724444	0	0.0143299	0.513688	0.114573	0.767916
uterus	1918	16	-2.96007	5.29218	-13.3325	7.4124	0.0518153	1.62088e-06	1656.4	0.575937	0.0518153	0.967686	0	0.00518738			0.767916
small intestine	2676	33	-7.54088	14.8381	-36.6229	21.5412	0.000530932	1.24413e-16	2.26575e+09	0.611305	0.000530932	0.875925	0	1.06773e-08	0.000530932	0.689331	0.778024
cervix	3454	24	-0.323364	1.16338	-2.60354	1.95681	0.72371	0.074011	7.07674	0.781049	0.72371	0.665049	1.45038e-158	2.17931e-06	0.72371	0.999117	0.882851
liver	2121	11	0.254755	1.12575	-1.95168	2.46119	1.29015	0.142035	11.7188	0.820971	1.29015	0.274162	242797659313957	0.842879	1.29015	0.225343	0.882851
anus	1353	10	-5.28993	24.8607	-54.016	43.4361	0.00506886	3.66958e-24	7.00172e+18	0.831496	0.00504212	0.258772	4.91856e-196	2.26687e-06	0.00504212	0.633017	0.882851
cholangiocarcinoma	8616	41	-0.152205	0.786497	-1.69371	1.3893	0.858812	0.183836	4.01204	0.84655	0.858812	0.482215	1.0964e-259	0.92251	0.858812	0.168525	0.882851
bladder	8678	95	-0.146944	0.783979	-1.68351	1.38963	0.863342	0.18572	4.01335	0.851321	0.863342	0.751094	8.76134e-24	5.03927e-07	0.863342	0.285761	0.882851
stomach	6784	47	-0.0712348	0.512092	-1.07492	0.932448	0.931243	0.341326	2.54072	0.889367	0.931243	0.565729	8.02996e-18	2.61061e-05	0.931243	0.508481	0.889367
